# Supplementary material for: Gene regulation in t(6;9) DEK::NUP214 Acute Myeloid Leukemia resembles that of FLT3-ITD/NPM1 Acute Myeloid Leukemia but with an altered HOX/MEIS axis
Source: Leukemia. 2024 Jan 4;38(2):403–7. doi: 10.1038/s41375-023-02118-1 (PMC10844093; doi:10.1038/s41375-023-02118-1)
Supplement: Supplementary file 2 — Supplementary Table 1 [file 41375_2023_2118_MOESM2_ESM.xlsx]

## Sheet: NPMt69_DEgenes
Differential gene expression analysis (NPM1 vs t(6;9))
ensembl_gene_id	logFC	AveExpr	t	P.Value	adj.P.Val	B	external_gene_name	gene_biotype	description
ENSG00000188536	9.83034	2.5801	5.94233	0.000555988	0.947532	-4.38101	HBA2	protein_coding	hemoglobin subunit alpha 2 [Source:HGNC Symbol;Acc:HGNC:4824]
ENSG00000206172	8.52159	2.1068	5.13398	0.00131229	0.947532	-4.44801	HBA1	protein_coding	hemoglobin subunit alpha 1 [Source:HGNC Symbol;Acc:HGNC:4823]
ENSG00000112077	8.48832	-0.135177	4.4538	0.00289561	0.956915	-4.54709	RHAG	protein_coding	Rh associated glycoprotein [Source:HGNC Symbol;Acc:HGNC:10006]
ENSG00000134184	8.46716	-0.235108	4.6408	0.00231398	0.956915	-4.54739	GSTM1	protein_coding	glutathione S-transferase mu 1 [Source:HGNC Symbol;Acc:HGNC:4632]
ENSG00000141469	8.15272	-0.353862	4.38175	0.00316122	0.956915	-4.55077	SLC14A1	protein_coding	solute carrier family 14 member 1 (Kidd blood group) [Source:HGNC Symbol;Acc:HGNC:10918]
ENSG00000143416	7.82085	-0.442863	3.73948	0.00715394	0.956915	-4.55675	SELENBP1	protein_coding	selenium binding protein 1 [Source:HGNC Symbol;Acc:HGNC:10719]
ENSG00000137265	7.64751	-0.693379	3.71502	0.00738903	0.956915	-4.55982	IRF4	protein_coding	interferon regulatory factor 4 [Source:HGNC Symbol;Acc:HGNC:6119]
ENSG00000169246	7.48436	-0.758491	3.68062	0.00773383	0.956915	-4.56078	NPIPB3	protein_coding	nuclear pore complex interacting protein family member B3 [Source:HGNC Symbol;Acc:HGNC:28989]
ENSG00000075275	7.3433	-0.80206	3.67374	0.00780488	0.956915	-4.56129	CELSR1	protein_coding	cadherin EGF LAG seven-pass G-type receptor 1 [Source:HGNC Symbol;Acc:HGNC:1850]
ENSG00000213934	7.30785	-0.830668	3.61237	0.00847071	0.956915	-4.56207	HBG1	protein_coding	hemoglobin subunit gamma 1 [Source:HGNC Symbol;Acc:HGNC:4831]
ENSG00000158578	7.30601	1.96196	3.89577	0.00583125	0.956915	-4.48313	ALAS2	protein_coding	5'-aminolevulinate synthase 2 [Source:HGNC Symbol;Acc:HGNC:397]
ENSG00000134873	7.28595	-0.746911	3.54603	0.00926027	0.956915	-4.56177	CLDN10	protein_coding	claudin 10 [Source:HGNC Symbol;Acc:HGNC:2033]
ENSG00000184838	7.25465	-0.88269	3.46023	0.0104014	0.956915	-4.56382	PRR16	protein_coding	proline rich 16 [Source:HGNC Symbol;Acc:HGNC:29654]
ENSG00000175489	7.22649	-0.877236	3.52843	0.00948289	0.956915	-4.56321	LRRC25	protein_coding	leucine rich repeat containing 25 [Source:HGNC Symbol;Acc:HGNC:29806]
ENSG00000111052	7.21399	-0.87776	3.54004	0.00933535	0.956915	-4.56312	LIN7A	protein_coding	lin-7 homolog A, crumbs cell polarity complex component [Source:HGNC Symbol;Acc:HGNC:17787]
ENSG00000131981	7.19329	-0.822025	3.56961	0.00897087	0.956915	-4.56233	LGALS3	protein_coding	galectin 3 [Source:HGNC Symbol;Acc:HGNC:6563]
ENSG00000166947	7.16669	-0.755779	3.18381	0.0152311	0.956915	-4.56516	EPB42	protein_coding	erythrocyte membrane protein band 4.2 [Source:HGNC Symbol;Acc:HGNC:3381]
ENSG00000100095	7.15103	-0.954005	3.2763	0.0133908	0.956915	-4.56606	SEZ6L	protein_coding	seizure related 6 homolog like [Source:HGNC Symbol;Acc:HGNC:10763]
ENSG00000136014	7.10852	-0.98379	3.19473	0.0150005	0.956915	-4.56705	USP44	protein_coding	ubiquitin specific peptidase 44 [Source:HGNC Symbol;Acc:HGNC:20064]
ENSG00000244734	7.07971	7.36679	4.95913	0.0015983	0.956915	-3.67243	HBB	protein_coding	hemoglobin subunit beta [Source:HGNC Symbol;Acc:HGNC:4827]
ENSG00000198336	7.03811	-0.854565	3.28971	0.0131442	0.956915	-4.56506	MYL4	protein_coding	myosin light chain 4 [Source:HGNC Symbol;Acc:HGNC:7585]
ENSG00000221821	7.03684	-0.929979	3.47607	0.0101799	0.956915	-4.56414	C6orf226	protein_coding	chromosome 6 open reading frame 226 [Source:HGNC Symbol;Acc:HGNC:34431]
ENSG00000188822	7.00085	-1.00422	3.30183	0.0129258	0.956915	-4.56627	CNR2	protein_coding	cannabinoid receptor 2 [Source:HGNC Symbol;Acc:HGNC:2160]
ENSG00000070182	6.97963	0.80171	3.73382	0.0072076	0.956915	-4.53645	SPTB	protein_coding	spectrin beta, erythrocytic [Source:HGNC Symbol;Acc:HGNC:11274]
ENSG00000174944	6.96137	-1.01481	3.31262	0.0127345	0.956915	-4.56627	P2RY14	protein_coding	purinergic receptor P2Y14 [Source:HGNC Symbol;Acc:HGNC:16442]
ENSG00000008086	6.95034	-0.97422	3.41053	0.011131	0.956915	-4.56508	CDKL5	protein_coding	cyclin dependent kinase like 5 [Source:HGNC Symbol;Acc:HGNC:11411]
ENSG00000133742	6.85596	2.5476	3.37185	0.0117369	0.956915	-4.45089	CA1	protein_coding	carbonic anhydrase 1 [Source:HGNC Symbol;Acc:HGNC:1368]
ENSG00000205213	6.84245	-1.06847	3.2486	0.0139156	0.956915	-4.56728	LGR4	protein_coding	leucine rich repeat containing G protein-coupled receptor 4 [Source:HGNC Symbol;Acc:HGNC:13299]
ENSG00000214787	6.79169	2.38884	2.61472	0.0344101	0.956915	-4.49847	MS4A4E	protein_coding	membrane spanning 4-domains A4E [Source:HGNC Symbol;Acc:HGNC:14284]
ENSG00000276966	6.71451	5.03697	1.83084	0.109443	0.956915	-4.43786	H4C5	protein_coding	H4 clustered histone 5 [Source:HGNC Symbol;Acc:HGNC:4790]
ENSG00000276644	6.63953	-0.993139	2.69307	0.0306963	0.956915	-4.57221	DACH1	protein_coding	dachshund family transcription factor 1 [Source:HGNC Symbol;Acc:HGNC:2663]
ENSG00000162739	6.58482	-1.17853	3.11731	0.0167204	0.956915	-4.56931	SLAMF6	protein_coding	SLAM family member 6 [Source:HGNC Symbol;Acc:HGNC:21392]
ENSG00000243335	6.57758	-1.20759	3.03885	0.0186795	0.956915	-4.57023	KCTD7	protein_coding	potassium channel tetramerization domain containing 7 [Source:HGNC Symbol;Acc:HGNC:21957]
ENSG00000106565	6.56084	-1.18082	3.1167	0.0167349	0.956915	-4.56933	TMEM176B	protein_coding	transmembrane protein 176B [Source:HGNC Symbol;Acc:HGNC:29596]
ENSG00000004939	6.55799	2.495	3.00652	0.0195565	0.956915	-4.47165	SLC4A1	protein_coding	solute carrier family 4 member 1 (Diego blood group) [Source:HGNC Symbol;Acc:HGNC:11027]
ENSG00000140030	6.54496	-1.17149	3.11714	0.0167244	0.956915	-4.56925	GPR65	protein_coding	G protein-coupled receptor 65 [Source:HGNC Symbol;Acc:HGNC:4517]
ENSG00000148680	6.53781	1.02949	3.66919	0.00785224	0.956915	-4.53144	HTR7	protein_coding	5-hydroxytryptamine receptor 7 [Source:HGNC Symbol;Acc:HGNC:5302]
ENSG00000151929	6.53295	-1.18353	3.10714	0.0169616	0.956915	-4.56943	BAG3	protein_coding	BAG cochaperone 3 [Source:HGNC Symbol;Acc:HGNC:939]
ENSG00000153814	6.44006	-1.18681	2.99597	0.0198517	0.956915	-4.57047	JAZF1	protein_coding	JAZF zinc finger 1 [Source:HGNC Symbol;Acc:HGNC:28917]
ENSG00000151117	6.43759	-1.29174	2.88804	0.023161	0.956915	-4.57222	TMEM86A	protein_coding	transmembrane protein 86A [Source:HGNC Symbol;Acc:HGNC:26890]
ENSG00000136830	6.39976	-1.26553	2.99846	0.0197817	0.956915	-4.57101	NIBAN2	protein_coding	niban apoptosis regulator 2 [Source:HGNC Symbol;Acc:HGNC:25282]
ENSG00000204010	6.38845	-1.13521	2.63511	0.0334008	0.956915	-4.57378	IFIT1B	protein_coding	interferon induced protein with tetratricopeptide repeats 1B [Source:HGNC Symbol;Acc:HGNC:23442]
ENSG00000272398	6.34712	-1.15856	2.62443	0.0339255	0.956915	-4.57405	CD24	protein_coding	CD24 molecule [Source:HGNC Symbol;Acc:HGNC:1645]
ENSG00000136960	6.33413	0.378086	3.51409	0.00966846	0.956915	-4.5477	ENPP2	protein_coding	ectonucleotide pyrophosphatase/phosphodiesterase 2 [Source:HGNC Symbol;Acc:HGNC:3357]
ENSG00000169877	6.32583	1.0718	3.21877	0.0145057	0.956915	-4.53777	AHSP	protein_coding	alpha hemoglobin stabilizing protein [Source:HGNC Symbol;Acc:HGNC:18075]
ENSG00000029534	6.27176	1.20256	3.18335	0.0152411	0.956915	-4.53486	ANK1	protein_coding	ankyrin 1 [Source:HGNC Symbol;Acc:HGNC:492]
ENSG00000151883	6.21851	4.46203	3.97004	0.00529817	0.956915	-4.18644	PARP8	protein_coding	poly(ADP-ribose) polymerase family member 8 [Source:HGNC Symbol;Acc:HGNC:26124]
ENSG00000167286	6.19811	-1.36728	2.86031	0.0241019	0.956915	-4.57297	CD3D	protein_coding	CD3 delta subunit of T-cell receptor complex [Source:HGNC Symbol;Acc:HGNC:1673]
ENSG00000129116	6.15359	-1.42011	2.75478	0.0280666	0.956915	-4.57429	PALLD	protein_coding	palladin, cytoskeletal associated protein [Source:HGNC Symbol;Acc:HGNC:17068]
ENSG00000179344	6.15067	2.29295	1.73681	0.125623	0.956915	-4.55254	HLA-DQB1	protein_coding	major histocompatibility complex, class II, DQ beta 1 [Source:HGNC Symbol;Acc:HGNC:4944]
ENSG00000075340	6.13591	0.64223	3.76451	0.00692187	0.956915	-4.53966	ADD2	protein_coding	adducin 2 [Source:HGNC Symbol;Acc:HGNC:244]
ENSG00000134755	6.12371	1.77215	3.19021	0.0150955	0.956915	-4.51246	DSC2	protein_coding	desmocollin 2 [Source:HGNC Symbol;Acc:HGNC:3036]
ENSG00000003249	6.11618	-1.30407	2.62745	0.0337761	0.956915	-4.57489	DBNDD1	protein_coding	dysbindin domain containing 1 [Source:HGNC Symbol;Acc:HGNC:28455]
ENSG00000167815	6.10319	2.46587	5.09911	0.00136444	0.947532	-4.40957	PRDX2	protein_coding	peroxiredoxin 2 [Source:HGNC Symbol;Acc:HGNC:9353]
ENSG00000174231	6.09509	-1.39799	2.80918	0.0259436	0.956915	-4.57364	PRPF8	protein_coding	pre-mRNA processing factor 8 [Source:HGNC Symbol;Acc:HGNC:17340]
ENSG00000121101	6.06596	0.535739	3.05763	0.0181895	0.956915	-4.5515	TEX14	protein_coding	testis expressed 14, intercellular bridge forming factor [Source:HGNC Symbol;Acc:HGNC:11737]
ENSG00000262814	6.01081	-1.46889	2.72292	0.0293933	0.956915	-4.57489	MRPL12	protein_coding	mitochondrial ribosomal protein L12 [Source:HGNC Symbol;Acc:HGNC:10378]
ENSG00000121933	6.00657	-1.46205	2.73542	0.028865	0.956915	-4.57473	TMIGD3	protein_coding	transmembrane and immunoglobulin domain containing 3 [Source:HGNC Symbol;Acc:HGNC:51375]
ENSG00000168685	5.99701	-1.33689	2.43474	0.0448122	0.956915	-4.57714	IL7R	protein_coding	interleukin 7 receptor [Source:HGNC Symbol;Acc:HGNC:6024]
ENSG00000043591	5.9858	1.6244	2.58206	0.036093	0.956915	-4.53669	ADRB1	protein_coding	adrenoceptor beta 1 [Source:HGNC Symbol;Acc:HGNC:285]
ENSG00000213185	5.96749	-1.46859	2.72295	0.0293921	0.956915	-4.57488	FAM24B	protein_coding	family with sequence similarity 24 member B [Source:HGNC Symbol;Acc:HGNC:23475]
ENSG00000244682	5.96334	-0.788519	2.45405	0.0435553	0.956915	-4.57372	FCGR2C	protein_coding	Fc gamma receptor IIc (gene/pseudogene) [Source:HGNC Symbol;Acc:HGNC:15626]
ENSG00000031081	5.93674	-0.757154	2.69713	0.0305154	0.956915	-4.57047	ARHGAP31	protein_coding	Rho GTPase activating protein 31 [Source:HGNC Symbol;Acc:HGNC:29216]
ENSG00000128739	5.92856	-1.59055	2.36365	0.0497666	0.956915	-4.57913	SNRPN	protein_coding	small nuclear ribonucleoprotein polypeptide N [Source:HGNC Symbol;Acc:HGNC:11164]
ENSG00000118113	5.92722	-1.41003	2.55716	0.0374337	0.956915	-4.57621	MMP8	protein_coding	matrix metallopeptidase 8 [Source:HGNC Symbol;Acc:HGNC:7175]
ENSG00000188906	5.91074	-1.4716	2.67998	0.0312864	0.956915	-4.57532	LRRK2	protein_coding	leucine rich repeat kinase 2 [Source:HGNC Symbol;Acc:HGNC:18618]
ENSG00000122224	5.87355	-1.50187	2.66398	0.0320236	0.956915	-4.57564	LY9	protein_coding	lymphocyte antigen 9 [Source:HGNC Symbol;Acc:HGNC:6730]
ENSG00000156414	5.86495	-1.55722	2.59325	0.0355072	0.956915	-4.57663	TDRD9	protein_coding	tudor domain containing 9 [Source:HGNC Symbol;Acc:HGNC:20122]
ENSG00000104055	5.85454	-1.52356	2.65086	0.0326419	0.956915	-4.57589	TGM5	protein_coding	transglutaminase 5 [Source:HGNC Symbol;Acc:HGNC:11781]
ENSG00000105610	5.84359	-0.260197	2.93854	0.0215454	0.956915	-4.56313	KLF1	protein_coding	KLF transcription factor 1 [Source:HGNC Symbol;Acc:HGNC:6345]
ENSG00000196664	5.82802	-1.56773	2.59037	0.0356572	0.956915	-4.57671	TLR7	protein_coding	toll like receptor 7 [Source:HGNC Symbol;Acc:HGNC:15631]
ENSG00000187987	5.82479	-1.4999	2.60369	0.0349694	0.956915	-4.57622	ZSCAN23	protein_coding	zinc finger and SCAN domain containing 23 [Source:HGNC Symbol;Acc:HGNC:21193]
ENSG00000121570	5.81933	-0.998802	1.6723	0.138014	0.956915	-4.58562	DPPA4	protein_coding	developmental pluripotency associated 4 [Source:HGNC Symbol;Acc:HGNC:19200]
ENSG00000123689	5.80833	-1.55646	2.6139	0.0344512	0.956915	-4.57642	G0S2	protein_coding	G0/G1 switch 2 [Source:HGNC Symbol;Acc:HGNC:30229]
ENSG00000073464	5.77527	-1.56734	2.59797	0.0352626	0.956915	-4.57663	CLCN4	protein_coding	chloride voltage-gated channel 4 [Source:HGNC Symbol;Acc:HGNC:2022]
ENSG00000143367	5.76157	-1.58223	2.58162	0.0361164	0.956915	-4.57687	TUFT1	protein_coding	tuftelin 1 [Source:HGNC Symbol;Acc:HGNC:12422]
ENSG00000070526	5.75914	-1.54851	2.58453	0.0359628	0.956915	-4.57667	ST6GALNAC1	protein_coding	ST6 N-acetylgalactosaminide alpha-2,6-sialyltransferase 1 [Source:HGNC Symbol;Acc:HGNC:23614]
ENSG00000206177	5.74854	-1.41646	2.08752	0.0749015	0.956915	-4.58152	HBM	protein_coding	hemoglobin subunit mu [Source:HGNC Symbol;Acc:HGNC:4826]
ENSG00000111860	5.74465	1.46845	2.76683	0.0275809	0.956915	-4.53643	CEP85L	protein_coding	centrosomal protein 85 like [Source:HGNC Symbol;Acc:HGNC:21638]
ENSG00000183023	5.70805	0.667281	2.74445	0.0284897	0.956915	-4.55484	SLC8A1	protein_coding	solute carrier family 8 member A1 [Source:HGNC Symbol;Acc:HGNC:11068]
ENSG00000103196	5.70074	-0.800034	2.82903	0.0252116	0.956915	-4.56927	CRISPLD2	protein_coding	cysteine rich secretory protein LCCL domain containing 2 [Source:HGNC Symbol;Acc:HGNC:25248]
ENSG00000167874	5.6932	-1.64984	2.4679	0.0426767	0.956915	-4.57833	TMEM88	protein_coding	transmembrane protein 88 [Source:HGNC Symbol;Acc:HGNC:32371]
ENSG00000102554	5.67354	-0.749598	2.78741	0.0267721	0.956915	-4.56935	KLF5	protein_coding	KLF transcription factor 5 [Source:HGNC Symbol;Acc:HGNC:6349]
ENSG00000078589	5.64682	-1.63007	2.51836	0.0396261	0.956915	-4.57773	P2RY10	protein_coding	P2Y receptor family member 10 [Source:HGNC Symbol;Acc:HGNC:19906]
ENSG00000255398	5.64498	1.91359	2.91414	0.0223105	0.956915	-4.51351	HCAR3	protein_coding	hydroxycarboxylic acid receptor 3 [Source:HGNC Symbol;Acc:HGNC:16824]
ENSG00000163220	5.60596	2.08521	2.66704	0.0318812	0.956915	-4.51362	S100A9	protein_coding	S100 calcium binding protein A9 [Source:HGNC Symbol;Acc:HGNC:10499]
ENSG00000203710	5.59548	-1.64935	2.48911	0.041366	0.956915	-4.57811	CR1	protein_coding	complement C3b/C4b receptor 1 (Knops blood group) [Source:HGNC Symbol;Acc:HGNC:2334]
ENSG00000065989	5.57265	-1.75105	2.24456	0.0593529	0.956915	-4.58104	PDE4A	protein_coding	phosphodiesterase 4A [Source:HGNC Symbol;Acc:HGNC:8780]
ENSG00000139971	5.53802	-1.68415	2.45141	0.0437254	0.956915	-4.57865	ARMH4	protein_coding	armadillo like helical domain containing 4 [Source:HGNC Symbol;Acc:HGNC:19846]
ENSG00000100453	5.53629	-1.62126	2.3728	0.0490993	0.956915	-4.57917	GZMB	protein_coding	granzyme B [Source:HGNC Symbol;Acc:HGNC:4709]
ENSG00000101916	5.53018	-1.72388	2.39029	0.0478476	0.956915	-4.57944	TLR8	protein_coding	toll like receptor 8 [Source:HGNC Symbol;Acc:HGNC:15632]
ENSG00000103056	5.53018	-1.72388	2.39029	0.0478476	0.956915	-4.57944	SMPD3	protein_coding	sphingomyelin phosphodiesterase 3 [Source:HGNC Symbol;Acc:HGNC:14240]
ENSG00000134769	5.52752	-1.67287	2.44632	0.0440542	0.956915	-4.57865	DTNA	protein_coding	dystrobrevin alpha [Source:HGNC Symbol;Acc:HGNC:3057]
ENSG00000085733	5.51753	-1.64492	2.39713	0.0473674	0.956915	-4.57902	CTTN	protein_coding	cortactin [Source:HGNC Symbol;Acc:HGNC:3338]
ENSG00000164120	5.51	-0.91649	2.63033	0.0336346	0.956915	-4.57241	HPGD	protein_coding	15-hydroxyprostaglandin dehydrogenase [Source:HGNC Symbol;Acc:HGNC:5154]
ENSG00000161944	5.50632	-1.72024	2.40895	0.0465483	0.956915	-4.57923	ASGR2	protein_coding	asialoglycoprotein receptor 2 [Source:HGNC Symbol;Acc:HGNC:743]
ENSG00000186407	5.47504	-1.75768	2.34101	0.0514597	0.956915	-4.58008	CD300E	protein_coding	CD300e molecule [Source:HGNC Symbol;Acc:HGNC:28874]
ENSG00000143226	5.44899	1.0807	2.72482	0.0293125	0.956915	-4.54769	FCGR2A	protein_coding	Fc gamma receptor IIa [Source:HGNC Symbol;Acc:HGNC:3616]
ENSG00000010310	5.43779	-1.78474	2.2943	0.0551394	0.956915	-4.58066	GIPR	protein_coding	gastric inhibitory polypeptide receptor [Source:HGNC Symbol;Acc:HGNC:4271]
ENSG00000171649	5.42711	0.974229	2.43808	0.0445924	0.956915	-4.55639	ZIK1	protein_coding	zinc finger protein interacting with K protein 1 [Source:HGNC Symbol;Acc:HGNC:33104]
ENSG00000106686	5.42286	-1.77269	2.33789	0.0516977	0.956915	-4.58017	SPATA6L	protein_coding	spermatogenesis associated 6 like [Source:HGNC Symbol;Acc:HGNC:25472]
ENSG00000132514	5.40757	-1.84584	2.10067	0.0734562	0.956915	-4.5829	CLEC10A	protein_coding	C-type lectin domain containing 10A [Source:HGNC Symbol;Acc:HGNC:16916]
ENSG00000148926	5.39985	-0.924762	2.64223	0.0330554	0.956915	-4.57232	ADM	protein_coding	adrenomedullin [Source:HGNC Symbol;Acc:HGNC:259]
ENSG00000057657	5.36813	0.382421	2.7864	0.0268115	0.956915	-4.55813	PRDM1	protein_coding	PR/SET domain 1 [Source:HGNC Symbol;Acc:HGNC:9346]
ENSG00000091181	5.36501	-0.309406	2.75934	0.0278817	0.956915	-4.56595	IL5RA	protein_coding	interleukin 5 receptor subunit alpha [Source:HGNC Symbol;Acc:HGNC:6017]
ENSG00000135074	5.36088	-0.579353	2.70157	0.0303193	0.956915	-4.56903	ADAM19	protein_coding	ADAM metallopeptidase domain 19 [Source:HGNC Symbol;Acc:HGNC:197]
ENSG00000106089	5.35343	-1.68688	2.18502	0.0648248	0.956915	-4.58143	STX1A	protein_coding	syntaxin 1A [Source:HGNC Symbol;Acc:HGNC:11433]
ENSG00000055118	5.34219	0.301213	2.7155	0.0297117	0.956915	-4.56032	KCNH2	protein_coding	potassium voltage-gated channel subfamily H member 2 [Source:HGNC Symbol;Acc:HGNC:6251]
ENSG00000137216	5.33643	-0.120136	2.7549	0.0280616	0.956915	-4.56422	TMEM63B	protein_coding	transmembrane protein 63B [Source:HGNC Symbol;Acc:HGNC:17735]
ENSG00000204257	5.32992	-1.91118	1.94142	0.092981	0.956915	-4.5848	HLA-DMA	protein_coding	major histocompatibility complex, class II, DM alpha [Source:HGNC Symbol;Acc:HGNC:4934]
ENSG00000215187	5.32982	-1.78909	2.32522	0.0526746	0.956915	-4.58036	FAM166B	protein_coding	family with sequence similarity 166 member B [Source:HGNC Symbol;Acc:HGNC:34242]
ENSG00000166341	5.32338	-1.07536	2.26278	0.0577729	0.956915	-4.57783	DCHS1	protein_coding	dachsous cadherin-related 1 [Source:HGNC Symbol;Acc:HGNC:13681]
ENSG00000135862	5.30246	1.53653	1.76935	0.119781	0.956915	-4.56723	LAMC1	protein_coding	laminin subunit gamma 1 [Source:HGNC Symbol;Acc:HGNC:6492]
ENSG00000176788	5.30082	0.103435	2.73764	0.0287724	0.956915	-4.56219	BASP1	protein_coding	brain abundant membrane attached signal protein 1 [Source:HGNC Symbol;Acc:HGNC:957]
ENSG00000180537	5.30015	-1.71665	2.16602	0.0666757	0.956915	-4.58175	RNF182	protein_coding	ring finger protein 182 [Source:HGNC Symbol;Acc:HGNC:28522]
ENSG00000123836	5.29293	1.21019	2.49979	0.0407219	0.956915	-4.55036	PFKFB2	protein_coding	6-phosphofructo-2-kinase/fructose-2,6-biphosphatase 2 [Source:HGNC Symbol;Acc:HGNC:8873]
ENSG00000117298	5.29235	1.95395	2.44339	0.0442449	0.956915	-4.52906	ECE1	protein_coding	endothelin converting enzyme 1 [Source:HGNC Symbol;Acc:HGNC:3146]
ENSG00000079263	5.27596	-1.77269	2.26751	0.0573695	0.956915	-4.58089	SP140	protein_coding	SP140 nuclear body protein [Source:HGNC Symbol;Acc:HGNC:17133]
ENSG00000188818	5.27461	-1.82592	2.28482	0.0559183	0.956915	-4.58092	ZDHHC11	protein_coding	zinc finger DHHC-type containing 11 [Source:HGNC Symbol;Acc:HGNC:19158]
ENSG00000078237	5.27279	-0.386141	2.66257	0.0320895	0.956915	-4.56794	TIGAR	protein_coding	TP53 induced glycolysis regulatory phosphatase [Source:HGNC Symbol;Acc:HGNC:1185]
ENSG00000163221	5.25773	-1.76036	2.21008	0.0624625	0.956915	-4.58144	S100A12	protein_coding	S100 calcium binding protein A12 [Source:HGNC Symbol;Acc:HGNC:10489]
ENSG00000168917	5.25249	1.22945	2.21103	0.0623749	0.956915	-4.55792	SLC35G2	protein_coding	solute carrier family 35 member G2 [Source:HGNC Symbol;Acc:HGNC:28480]
ENSG00000117090	5.2368	-1.772	2.20115	0.0632938	0.956915	-4.58158	SLAMF1	protein_coding	signaling lymphocytic activation molecule family member 1 [Source:HGNC Symbol;Acc:HGNC:10903]
ENSG00000026751	5.22832	-1.92686	2.04122	0.0802194	0.956915	-4.58378	SLAMF7	protein_coding	SLAM family member 7 [Source:HGNC Symbol;Acc:HGNC:21394]
ENSG00000177283	5.19486	-1.89517	2.18544	0.0647846	0.956915	-4.58218	FZD8	protein_coding	frizzled class receptor 8 [Source:HGNC Symbol;Acc:HGNC:4046]
ENSG00000161921	5.16508	-2.04907	1.61879	0.149154	0.956915	-4.58862	CXCL16	protein_coding	C-X-C motif chemokine ligand 16 [Source:HGNC Symbol;Acc:HGNC:16642]
ENSG00000005073	5.15841	-0.22054	2.63646	0.0333348	0.956915	-4.56686	HOXA11	protein_coding	homeobox A11 [Source:HGNC Symbol;Acc:HGNC:5101]
ENSG00000204271	5.13463	-1.19854	2.0192	0.082877	0.956915	-4.58151	SPIN3	protein_coding	spindlin family member 3 [Source:HGNC Symbol;Acc:HGNC:27272]
ENSG00000099769	5.12736	-1.89321	2.20457	0.062974	0.956915	-4.58198	IGFALS	protein_coding	insulin like growth factor binding protein acid labile subunit [Source:HGNC Symbol;Acc:HGNC:5468]
ENSG00000197093	5.12454	-1.87333	2.20604	0.0628376	0.956915	-4.58189	GAL3ST4	protein_coding	galactose-3-O-sulfotransferase 4 [Source:HGNC Symbol;Acc:HGNC:24145]
ENSG00000197405	5.12115	-1.88456	2.20566	0.0628725	0.956915	-4.58194	C5AR1	protein_coding	complement C5a receptor 1 [Source:HGNC Symbol;Acc:HGNC:1338]
ENSG00000110446	5.12097	-2.00534	1.88223	0.101468	0.956915	-4.58568	SLC15A3	protein_coding	solute carrier family 15 member 3 [Source:HGNC Symbol;Acc:HGNC:18068]
ENSG00000075391	5.11579	2.46461	2.20748	0.0627033	0.956915	-4.51721	RASAL2	protein_coding	RAS protein activator like 2 [Source:HGNC Symbol;Acc:HGNC:9874]
ENSG00000110693	5.10568	-0.644539	2.47772	0.0420645	0.956915	-4.57244	SOX6	protein_coding	SRY-box transcription factor 6 [Source:HGNC Symbol;Acc:HGNC:16421]
ENSG00000042062	5.09485	-1.8416	2.11748	0.0716489	0.956915	-4.58271	RIPOR3	protein_coding	RIPOR family member 3 [Source:HGNC Symbol;Acc:HGNC:16168]
ENSG00000171517	5.09064	0.664484	2.16821	0.0664599	0.956915	-4.56692	LPAR3	protein_coding	lysophosphatidic acid receptor 3 [Source:HGNC Symbol;Acc:HGNC:14298]
ENSG00000099377	5.08838	0.471759	2.28797	0.0556582	0.956915	-4.56636	HSD3B7	protein_coding	hydroxy-delta-5-steroid dehydrogenase, 3 beta- and steroid delta-isomerase 7 [Source:HGNC Symbol;Acc:HGNC:18324]
ENSG00000141497	5.08413	-1.97236	2.06079	0.0779271	0.956915	-4.58371	ZMYND15	protein_coding	zinc finger MYND-type containing 15 [Source:HGNC Symbol;Acc:HGNC:20997]
ENSG00000180938	5.0589	-0.772365	2.37687	0.0488047	0.956915	-4.57463	ZNF572	protein_coding	zinc finger protein 572 [Source:HGNC Symbol;Acc:HGNC:26758]
ENSG00000143450	5.05764	-1.94776	2.14086	0.0692088	0.956915	-4.58281	OAZ3	protein_coding	ornithine decarboxylase antizyme 3 [Source:HGNC Symbol;Acc:HGNC:8097]
ENSG00000145217	5.04073	-1.89615	2.14088	0.0692075	0.956915	-4.58264	SLC26A1	protein_coding	solute carrier family 26 member 1 [Source:HGNC Symbol;Acc:HGNC:10993]
ENSG00000087495	5.04073	-1.89615	2.14088	0.0692075	0.956915	-4.58264	PHACTR3	protein_coding	phosphatase and actin regulator 3 [Source:HGNC Symbol;Acc:HGNC:15833]
ENSG00000124839	5.03965	-0.316123	2.52351	0.0393275	0.956915	-4.56932	RAB17	protein_coding	RAB17, member RAS oncogene family [Source:HGNC Symbol;Acc:HGNC:16523]
ENSG00000198959	5.03444	-0.688483	2.44875	0.0438966	0.956915	-4.57313	TGM2	protein_coding	transglutaminase 2 [Source:HGNC Symbol;Acc:HGNC:11778]
ENSG00000056558	5.02313	1.33468	2.41251	0.0463044	0.956915	-4.54997	TRAF1	protein_coding	TNF receptor associated factor 1 [Source:HGNC Symbol;Acc:HGNC:12031]
ENSG00000173585	5.01272	-1.95232	2.13745	0.0695595	0.956915	-4.58286	CCR9	protein_coding	C-C motif chemokine receptor 9 [Source:HGNC Symbol;Acc:HGNC:1610]
ENSG00000196565	5.01225	1.08799	2.09108	0.0745071	0.956915	-4.5636	HBG2	protein_coding	hemoglobin subunit gamma 2 [Source:HGNC Symbol;Acc:HGNC:4832]
ENSG00000255833	5.0021	-0.17638	2.52327	0.0393412	0.956915	-4.56817	TIFAB	protein_coding	TIFA inhibitor [Source:HGNC Symbol;Acc:HGNC:34024]
ENSG00000136869	4.99273	3.3873	1.78664	0.116783	0.956915	-4.51165	TLR4	protein_coding	toll like receptor 4 [Source:HGNC Symbol;Acc:HGNC:11850]
ENSG00000100298	4.98921	-1.93116	2.12199	0.0711716	0.956915	-4.58295	APOBEC3H	protein_coding	apolipoprotein B mRNA editing enzyme catalytic subunit 3H [Source:HGNC Symbol;Acc:HGNC:24100]
ENSG00000106366	4.98238	2.21849	2.20681	0.0627661	0.956915	-4.52862	SERPINE1	protein_coding	serpin family E member 1 [Source:HGNC Symbol;Acc:HGNC:8583]
ENSG00000143842	4.97666	-1.88456	2.00809	0.084251	0.956915	-4.58401	SOX13	protein_coding	SRY-box transcription factor 13 [Source:HGNC Symbol;Acc:HGNC:11192]
ENSG00000126353	4.94651	-1.97601	2.10491	0.0729957	0.956915	-4.58327	CCR7	protein_coding	C-C motif chemokine receptor 7 [Source:HGNC Symbol;Acc:HGNC:1608]
ENSG00000159958	4.9458	-1.93333	2.07133	0.0767197	0.956915	-4.58349	TNFRSF13C	protein_coding	TNF receptor superfamily member 13C [Source:HGNC Symbol;Acc:HGNC:17755]
ENSG00000250361	4.94384	-1.86966	1.88761	0.100667	0.956915	-4.58528	GYPB	protein_coding	glycophorin B (MNS blood group) [Source:HGNC Symbol;Acc:HGNC:4703]
ENSG00000162496	4.93997	-1.17149	2.32896	0.0523847	0.956915	-4.57751	DHRS3	protein_coding	dehydrogenase/reductase 3 [Source:HGNC Symbol;Acc:HGNC:17693]
ENSG00000118520	4.91868	-1.85888	1.78937	0.116316	0.956915	-4.58635	ARG1	protein_coding	arginase 1 [Source:HGNC Symbol;Acc:HGNC:663]
ENSG00000150045	4.91689	-2.01205	2.07078	0.0767825	0.956915	-4.58373	KLRF1	protein_coding	killer cell lectin like receptor F1 [Source:HGNC Symbol;Acc:HGNC:13342]
ENSG00000100417	4.91153	-1.94326	2.03856	0.0805355	0.956915	-4.58386	PMM1	protein_coding	phosphomannomutase 1 [Source:HGNC Symbol;Acc:HGNC:9114]
ENSG00000100079	4.91145	0.437711	2.12636	0.070712	0.956915	-4.57007	LGALS2	protein_coding	galectin 2 [Source:HGNC Symbol;Acc:HGNC:6562]
ENSG00000160223	4.90814	-0.939605	2.17663	0.0656362	0.956915	-4.57827	ICOSLG	protein_coding	inducible T cell costimulator ligand [Source:HGNC Symbol;Acc:HGNC:17087]
ENSG00000169413	4.90377	0.951584	2.40388	0.0468976	0.956915	-4.55758	RNASE6	protein_coding	ribonuclease A family member k6 [Source:HGNC Symbol;Acc:HGNC:10048]
ENSG00000135678	4.88194	-0.596391	2.36855	0.0494081	0.956915	-4.57362	CPM	protein_coding	carboxypeptidase M [Source:HGNC Symbol;Acc:HGNC:2311]
ENSG00000121316	4.87518	-1.97236	2.03835	0.0805605	0.956915	-4.58395	PLBD1	protein_coding	phospholipase B domain containing 1 [Source:HGNC Symbol;Acc:HGNC:26215]
ENSG00000148346	4.8751	-1.94103	1.96964	0.0891832	0.956915	-4.58458	LCN2	protein_coding	lipocalin 2 [Source:HGNC Symbol;Acc:HGNC:6526]
ENSG00000185650	4.84904	-0.822975	2.36227	0.0498683	0.956915	-4.57514	ZFP36L1	protein_coding	ZFP36 ring finger protein like 1 [Source:HGNC Symbol;Acc:HGNC:1107]
ENSG00000198156	4.83736	-2.01476	2.04196	0.0801311	0.956915	-4.58403	NPIPB6	protein_coding	nuclear pore complex interacting protein family member B6 [Source:HGNC Symbol;Acc:HGNC:37454]
ENSG00000186529	4.83228	-1.22047	2.26428	0.0576448	0.956915	-4.57853	CYP4F3	protein_coding	cytochrome P450 family 4 subfamily F member 3 [Source:HGNC Symbol;Acc:HGNC:2646]
ENSG00000150773	4.82449	-1.21553	2.26285	0.0577668	0.956915	-4.57853	PIH1D2	protein_coding	PIH1 domain containing 2 [Source:HGNC Symbol;Acc:HGNC:25210]
ENSG00000167703	4.79589	-2.01613	2.00073	0.0851742	0.956915	-4.58446	SLC43A2	protein_coding	solute carrier family 43 member 2 [Source:HGNC Symbol;Acc:HGNC:23087]
ENSG00000206559	4.79037	0.0986399	2.33285	0.0520841	0.956915	-4.56898	ZCWPW2	protein_coding	zinc finger CW-type and PWWP domain containing 2 [Source:HGNC Symbol;Acc:HGNC:23574]
ENSG00000178573	4.78162	-1.97847	1.89392	0.0997344	0.956915	-4.58549	MAF	protein_coding	MAF bZIP transcription factor [Source:HGNC Symbol;Acc:HGNC:6776]
ENSG00000230453	4.77503	-1.96397	1.83539	0.108714	0.956915	-4.58609	ANKRD18B	protein_coding	ankyrin repeat domain 18B [Source:HGNC Symbol;Acc:HGNC:23644]
ENSG00000213626	4.77033	1.30186	2.26247	0.0577996	0.956915	-4.55504	LBH	protein_coding	LBH regulator of WNT signaling pathway [Source:HGNC Symbol;Acc:HGNC:29532]
ENSG00000198417	4.7674	-2.11648	1.93079	0.0944529	0.956915	-4.58545	MT1F	protein_coding	metallothionein 1F [Source:HGNC Symbol;Acc:HGNC:7398]
ENSG00000164821	4.76401	-1.90812	1.61307	0.150394	0.956915	-4.58844	DEFA4	protein_coding	defensin alpha 4 [Source:HGNC Symbol;Acc:HGNC:2763]
ENSG00000182168	4.75671	-1.82998	1.33452	0.223459	0.956915	-4.5915	UNC5C	protein_coding	unc-5 netrin receptor C [Source:HGNC Symbol;Acc:HGNC:12569]
ENSG00000130513	4.75228	-2.04018	1.9798	0.0878521	0.956915	-4.58475	GDF15	protein_coding	growth differentiation factor 15 [Source:HGNC Symbol;Acc:HGNC:30142]
ENSG00000116016	4.74726	-2.1111	1.95428	0.0912303	0.956915	-4.5852	EPAS1	protein_coding	endothelial PAS domain protein 1 [Source:HGNC Symbol;Acc:HGNC:3374]
ENSG00000235169	4.74583	-2.09034	1.98439	0.0872588	0.956915	-4.58483	SMIM1	protein_coding	small integral membrane protein 1 (Vel blood group) [Source:HGNC Symbol;Acc:HGNC:44204]
ENSG00000198121	4.74462	0.355023	2.31531	0.0534522	0.956915	-4.56699	LPAR1	protein_coding	lysophosphatidic acid receptor 1 [Source:HGNC Symbol;Acc:HGNC:3166]
ENSG00000165617	4.73475	0.123413	2.36702	0.0495197	0.956915	-4.56816	DACT1	protein_coding	dishevelled binding antagonist of beta catenin 1 [Source:HGNC Symbol;Acc:HGNC:17748]
ENSG00000184343	4.73017	-1.30982	2.14124	0.0691705	0.956915	-4.58043	SRPK3	protein_coding	SRSF protein kinase 3 [Source:HGNC Symbol;Acc:HGNC:11402]
ENSG00000066923	4.72799	-0.956606	2.18345	0.0649764	0.956915	-4.57826	STAG3	protein_coding	stromal antigen 3 [Source:HGNC Symbol;Acc:HGNC:11356]
ENSG00000171843	4.72729	-2.02304	1.91143	0.0971918	0.956915	-4.58542	MLLT3	protein_coding	MLLT3 super elongation complex subunit [Source:HGNC Symbol;Acc:HGNC:7136]
ENSG00000124256	4.72729	-2.02304	1.91143	0.0971918	0.956915	-4.58542	ZBP1	protein_coding	Z-DNA binding protein 1 [Source:HGNC Symbol;Acc:HGNC:16176]
ENSG00000164404	4.72563	-2.10932	1.96311	0.0900474	0.956915	-4.5851	GDF9	protein_coding	growth differentiation factor 9 [Source:HGNC Symbol;Acc:HGNC:4224]
ENSG00000166426	4.72269	0.483393	2.33234	0.0521236	0.956915	-4.56533	CRABP1	protein_coding	cellular retinoic acid binding protein 1 [Source:HGNC Symbol;Acc:HGNC:2338]
ENSG00000137571	4.71193	-2.08367	1.97478	0.0885069	0.956915	-4.58492	SLCO5A1	protein_coding	solute carrier organic anion transporter family member 5A1 [Source:HGNC Symbol;Acc:HGNC:19046]
ENSG00000132386	4.71137	-2.1275	1.9378	0.0934791	0.956915	-4.58541	SERPINF1	protein_coding	serpin family F member 1 [Source:HGNC Symbol;Acc:HGNC:8824]
ENSG00000134539	4.70538	-1.97847	1.73219	0.126475	0.956915	-4.58725	KLRD1	protein_coding	killer cell lectin like receptor D1 [Source:HGNC Symbol;Acc:HGNC:6378]
ENSG00000234719	4.70426	-2.09372	1.97081	0.0890285	0.956915	-4.58498	NPIPB2	protein_coding	nuclear pore complex interacting protein family member B2 [Source:HGNC Symbol;Acc:HGNC:37451]
ENSG00000115641	4.70173	-2.04907	1.92628	0.0950842	0.956915	-4.58533	FHL2	protein_coding	four and a half LIM domains 2 [Source:HGNC Symbol;Acc:HGNC:3703]
ENSG00000164047	4.70173	-2.04907	1.92628	0.0950842	0.956915	-4.58533	CAMP	protein_coding	cathelicidin antimicrobial peptide [Source:HGNC Symbol;Acc:HGNC:1472]
ENSG00000103811	4.69993	1.41435	2.15213	0.0680631	0.956915	-4.55614	CTSH	protein_coding	cathepsin H [Source:HGNC Symbol;Acc:HGNC:2535]
ENSG00000196517	4.69898	-2.03872	1.9	0.098844	0.956915	-4.58558	SLC6A9	protein_coding	solute carrier family 6 member 9 [Source:HGNC Symbol;Acc:HGNC:11056]
ENSG00000173890	4.69873	1.17092	2.23444	0.0602488	0.956915	-4.5583	GPR160	protein_coding	G protein-coupled receptor 160 [Source:HGNC Symbol;Acc:HGNC:23693]
ENSG00000002586	4.69461	0.615431	2.56247	0.0371434	0.956915	-4.55911	CD99	protein_coding	CD99 molecule (Xg blood group) [Source:HGNC Symbol;Acc:HGNC:7082]
ENSG00000166793	4.679	-0.423047	2.27396	0.0568248	0.956915	-4.57386	YPEL4	protein_coding	yippee like 4 [Source:HGNC Symbol;Acc:HGNC:18328]
ENSG00000153898	4.67379	-2.14468	1.92046	0.0959037	0.956915	-4.58563	MCOLN2	protein_coding	mucolipin TRP cation channel 2 [Source:HGNC Symbol;Acc:HGNC:13357]
ENSG00000167191	4.66937	-2.05512	1.88796	0.100615	0.956915	-4.58574	GPRC5B	protein_coding	G protein-coupled receptor class C group 5 member B [Source:HGNC Symbol;Acc:HGNC:13308]
ENSG00000013725	4.6647	-0.616385	2.23905	0.0598383	0.956915	-4.5756	CD6	protein_coding	CD6 molecule [Source:HGNC Symbol;Acc:HGNC:1691]
ENSG00000156738	4.6615	-2.02725	1.79836	0.114793	0.956915	-4.58663	MS4A1	protein_coding	membrane spanning 4-domains A1 [Source:HGNC Symbol;Acc:HGNC:7315]
ENSG00000123685	4.65586	-2.21575	1.73834	0.125343	0.956915	-4.58765	BATF3	protein_coding	basic leucine zipper ATF-like transcription factor 3 [Source:HGNC Symbol;Acc:HGNC:28915]
ENSG00000178789	4.6505	1.15831	2.13984	0.0693135	0.956915	-4.56117	CD300LB	protein_coding	CD300 molecule like family member b [Source:HGNC Symbol;Acc:HGNC:30811]
ENSG00000161381	4.64912	-2.05208	1.84521	0.107155	0.956915	-4.58619	PLXDC1	protein_coding	plexin domain containing 1 [Source:HGNC Symbol;Acc:HGNC:20945]
ENSG00000166592	4.6478	-2.17103	1.87981	0.101831	0.956915	-4.5861	RRAD	protein_coding	RRAD, Ras related glycolysis inhibitor and calcium channel regulator [Source:HGNC Symbol;Acc:HGNC:10446]
ENSG00000214652	4.64198	-0.945043	1.65753	0.141009	0.956915	-4.58569	ZNF727	protein_coding	zinc finger protein 727 [Source:HGNC Symbol;Acc:HGNC:22785]
ENSG00000167858	4.64057	-2.11648	1.93512	0.0938499	0.956915	-4.58541	TEKT1	protein_coding	tektin 1 [Source:HGNC Symbol;Acc:HGNC:15534]
ENSG00000145757	4.63434	-2.16271	1.90218	0.0985269	0.956915	-4.58586	SPATA9	protein_coding	spermatogenesis associated 9 [Source:HGNC Symbol;Acc:HGNC:22988]
ENSG00000170180	4.62846	-0.863474	2.12069	0.0713094	0.956915	-4.57865	GYPA	protein_coding	glycophorin A (MNS blood group) [Source:HGNC Symbol;Acc:HGNC:4702]
ENSG00000144648	4.62786	-2.11648	1.92529	0.0952224	0.956915	-4.58551	ACKR2	protein_coding	atypical chemokine receptor 2 [Source:HGNC Symbol;Acc:HGNC:1565]
ENSG00000157483	4.62658	-0.182221	2.17331	0.06596	0.956915	-4.57388	MYO1E	protein_coding	myosin IE [Source:HGNC Symbol;Acc:HGNC:7599]
ENSG00000112212	4.62411	-2.06596	1.83579	0.108649	0.956915	-4.58632	TSPO2	protein_coding	translocator protein 2 [Source:HGNC Symbol;Acc:HGNC:21256]
ENSG00000076864	4.59377	-0.868268	2.06225	0.0777584	0.956915	-4.5795	RAP1GAP	protein_coding	RAP1 GTPase activating protein [Source:HGNC Symbol;Acc:HGNC:9858]
ENSG00000095739	4.59151	-0.393738	2.23681	0.0600372	0.956915	-4.57424	BAMBI	protein_coding	BMP and activin membrane bound inhibitor [Source:HGNC Symbol;Acc:HGNC:30251]
ENSG00000155428	4.58796	-2.16271	1.90369	0.0983076	0.956915	-4.58584	TRIM74	protein_coding	tripartite motif containing 74 [Source:HGNC Symbol;Acc:HGNC:17453]
ENSG00000125531	4.58796	-2.16271	1.90369	0.0983076	0.956915	-4.58584	FNDC11	protein_coding	fibronectin type III domain containing 11 [Source:HGNC Symbol;Acc:HGNC:28764]
ENSG00000149573	4.58628	-2.17314	1.89484	0.0995998	0.956915	-4.58596	MPZL2	protein_coding	myelin protein zero like 2 [Source:HGNC Symbol;Acc:HGNC:3496]
ENSG00000114923	4.5827	-2.3105	1.48714	0.180209	0.956915	-4.59038	SLC4A3	protein_coding	solute carrier family 4 member 3 [Source:HGNC Symbol;Acc:HGNC:11029]
ENSG00000187624	4.58054	-2.20174	1.85076	0.106282	0.956915	-4.58647	C17orf97	protein_coding	chromosome 17 open reading frame 97 [Source:HGNC Symbol;Acc:HGNC:33800]
ENSG00000174276	4.57829	0.380647	2.7108	0.0299154	0.956915	-4.55943	ZNHIT2	protein_coding	zinc finger HIT-type containing 2 [Source:HGNC Symbol;Acc:HGNC:1177]
ENSG00000171044	4.57302	-2.25336	1.71102	0.130445	0.956915	-4.588	XKR6	protein_coding	XK related 6 [Source:HGNC Symbol;Acc:HGNC:27806]
ENSG00000087085	4.57139	-2.10932	1.84742	0.106806	0.956915	-4.5863	ACHE	protein_coding	acetylcholinesterase (Cartwright blood group) [Source:HGNC Symbol;Acc:HGNC:108]
ENSG00000258839	4.56977	-0.698378	2.22034	0.0615204	0.956915	-4.57636	MC1R	protein_coding	melanocortin 1 receptor [Source:HGNC Symbol;Acc:HGNC:6929]
ENSG00000183087	4.55758	-1.37298	2.08002	0.0757383	0.956915	-4.58144	GAS6	protein_coding	growth arrest specific 6 [Source:HGNC Symbol;Acc:HGNC:4168]
ENSG00000110042	4.55663	0.671687	2.20831	0.0626261	0.956915	-4.56592	DTX4	protein_coding	deltex E3 ubiquitin ligase 4 [Source:HGNC Symbol;Acc:HGNC:29151]
ENSG00000164930	4.54904	-2.20174	1.86241	0.104475	0.956915	-4.58635	FZD6	protein_coding	frizzled class receptor 6 [Source:HGNC Symbol;Acc:HGNC:4044]
ENSG00000125505	4.54498	0.106233	2.0426	0.0800552	0.956915	-4.57433	MBOAT7	protein_coding	membrane bound O-acyltransferase domain containing 7 [Source:HGNC Symbol;Acc:HGNC:15505]
ENSG00000163923	4.54466	-2.21814	1.83516	0.10875	0.956915	-4.58666	RPL39L	protein_coding	ribosomal protein L39 like [Source:HGNC Symbol;Acc:HGNC:17094]
ENSG00000100065	4.54365	-1.02422	2.09948	0.0735862	0.956915	-4.57971	CARD10	protein_coding	caspase recruitment domain family member 10 [Source:HGNC Symbol;Acc:HGNC:16422]
ENSG00000196735	4.54166	1.7187	1.25752	0.248557	0.956915	-4.58545	HLA-DQA1	protein_coding	major histocompatibility complex, class II, DQ alpha 1 [Source:HGNC Symbol;Acc:HGNC:4942]
ENSG00000178562	4.52886	-2.07713	1.6811	0.136258	0.956915	-4.58799	CD28	protein_coding	CD28 molecule [Source:HGNC Symbol;Acc:HGNC:1653]
ENSG00000138795	4.52886	-2.07713	1.6811	0.136258	0.956915	-4.58799	LEF1	protein_coding	lymphoid enhancer binding factor 1 [Source:HGNC Symbol;Acc:HGNC:6551]
ENSG00000213638	4.51853	-1.09239	2.03866	0.0805233	0.956915	-4.58082	ADAT3	protein_coding	adenosine deaminase tRNA specific 3 [Source:HGNC Symbol;Acc:HGNC:25151]
ENSG00000178342	4.50708	-2.23532	1.81875	0.111407	0.956915	-4.58687	KCNG2	protein_coding	potassium voltage-gated channel modifier subfamily G member 2 [Source:HGNC Symbol;Acc:HGNC:6249]
ENSG00000072201	4.50322	-2.34627	1.46767	0.185272	0.956915	-4.59062	LNX1	protein_coding	ligand of numb-protein X 1 [Source:HGNC Symbol;Acc:HGNC:6657]
ENSG00000116774	4.49996	-2.28654	1.68651	0.135189	0.956915	-4.58831	OLFML3	protein_coding	olfactomedin like 3 [Source:HGNC Symbol;Acc:HGNC:24956]
ENSG00000085514	4.46921	1.75	3.50425	0.00979816	0.956915	-4.50567	PILRA	protein_coding	paired immunoglobin like type 2 receptor alpha [Source:HGNC Symbol;Acc:HGNC:20396]
ENSG00000179331	4.46765	-2.25336	1.80143	0.114277	0.956915	-4.58708	RAB39A	protein_coding	RAB39A, member RAS oncogene family [Source:HGNC Symbol;Acc:HGNC:16521]
ENSG00000125898	4.46533	0.507696	2.06295	0.0776784	0.956915	-4.57082	FAM110A	protein_coding	family with sequence similarity 110 member A [Source:HGNC Symbol;Acc:HGNC:16188]
ENSG00000113916	4.45728	2.92305	4.33548	0.00334586	0.956915	-4.37311	BCL6	protein_coding	BCL6 transcription repressor [Source:HGNC Symbol;Acc:HGNC:1001]
ENSG00000197540	4.45583	-2.17314	1.79838	0.114789	0.956915	-4.58695	GZMM	protein_coding	granzyme M [Source:HGNC Symbol;Acc:HGNC:4712]
ENSG00000115112	4.45557	-2.27796	1.75442	0.122429	0.956915	-4.58761	TFCP2L1	protein_coding	transcription factor CP2 like 1 [Source:HGNC Symbol;Acc:HGNC:17925]
ENSG00000162771	4.4519	0.0295093	2.00261	0.0849372	0.956915	-4.57559	GARIN4	protein_coding	golgi associated RAB2 interactor family member 4 [Source:HGNC Symbol;Acc:HGNC:26541]
ENSG00000155657	4.44499	1.1026	2.04625	0.0796241	0.956915	-4.56466	TTN	protein_coding	titin [Source:HGNC Symbol;Acc:HGNC:12403]
ENSG00000198855	4.43723	0.14206	2.16177	0.0670979	0.956915	-4.57178	FICD	protein_coding	FIC domain protein adenylyltransferase [Source:HGNC Symbol;Acc:HGNC:18416]
ENSG00000165633	4.43192	-2.37843	1.44991	0.190004	0.956915	-4.59083	VSTM4	protein_coding	V-set and transmembrane domain containing 4 [Source:HGNC Symbol;Acc:HGNC:26470]
ENSG00000187912	4.42396	-2.29239	1.74177	0.124715	0.956915	-4.58776	CLEC17A	protein_coding	C-type lectin domain containing 17A [Source:HGNC Symbol;Acc:HGNC:34520]
ENSG00000174123	4.39812	-2.33285	1.65173	0.142201	0.956915	-4.58874	TLR10	protein_coding	toll like receptor 10 [Source:HGNC Symbol;Acc:HGNC:15634]
ENSG00000143546	4.38781	1.54932	1.91029	0.097355	0.956915	-4.56181	S100A8	protein_coding	S100 calcium binding protein A8 [Source:HGNC Symbol;Acc:HGNC:10498]
ENSG00000111319	4.3693	-1.12098	1.97151	0.0889359	0.956915	-4.58184	SCNN1A	protein_coding	sodium channel epithelial 1 subunit alpha [Source:HGNC Symbol;Acc:HGNC:10599]
ENSG00000108813	4.36544	-2.22297	1.75922	0.121572	0.956915	-4.58745	DLX4	protein_coding	distal-less homeobox 4 [Source:HGNC Symbol;Acc:HGNC:2917]
ENSG00000168702	4.36544	-2.22297	1.75922	0.121572	0.956915	-4.58745	LRP1B	protein_coding	LDL receptor related protein 1B [Source:HGNC Symbol;Acc:HGNC:6693]
ENSG00000106031	4.36544	-2.22297	1.75922	0.121572	0.956915	-4.58745	HOXA13	protein_coding	homeobox A13 [Source:HGNC Symbol;Acc:HGNC:5102]
ENSG00000189350	4.36325	1.20169	2.00524	0.0846079	0.956915	-4.56443	TOGARAM2	protein_coding	TOG array regulator of axonemal microtubules 2 [Source:HGNC Symbol;Acc:HGNC:33715]
ENSG00000204103	4.35341	-2.35317	1.63624	0.145431	0.956915	-4.58893	MAFB	protein_coding	MAF bZIP transcription factor B [Source:HGNC Symbol;Acc:HGNC:6408]
ENSG00000177575	4.35172	0.785542	2.04504	0.0797665	0.956915	-4.56854	CD163	protein_coding	CD163 molecule [Source:HGNC Symbol;Acc:HGNC:1631]
ENSG00000187475	4.34812	-0.754535	2.1039	0.0731052	0.956915	-4.57834	H1-6	protein_coding	H1.6 linker histone, cluster member [Source:HGNC Symbol;Acc:HGNC:4720]
ENSG00000143194	4.34729	-2.20174	1.68843	0.134812	0.956915	-4.58814	MAEL	protein_coding	maelstrom spermatogenic transposon silencer [Source:HGNC Symbol;Acc:HGNC:25929]
ENSG00000173868	4.34306	-2.14468	1.51254	0.173793	0.956915	-4.58991	PHOSPHO1	protein_coding	phosphoethanolamine/phosphocholine phosphatase 1 [Source:HGNC Symbol;Acc:HGNC:16815]
ENSG00000147804	4.33474	0.122922	2.10622	0.0728542	0.956915	-4.57298	SLC39A4	protein_coding	solute carrier family 39 member 4 [Source:HGNC Symbol;Acc:HGNC:17129]
ENSG00000196878	4.33102	-2.25336	1.75849	0.121701	0.956915	-4.58752	LAMB3	protein_coding	laminin subunit beta 3 [Source:HGNC Symbol;Acc:HGNC:6490]
ENSG00000130208	4.33102	-2.25336	1.75849	0.121701	0.956915	-4.58752	APOC1	protein_coding	apolipoprotein C1 [Source:HGNC Symbol;Acc:HGNC:607]
ENSG00000182013	4.32586	-2.42633	1.42297	0.197389	0.956915	-4.59115	PNMA8A	protein_coding	PNMA family member 8A [Source:HGNC Symbol;Acc:HGNC:25578]
ENSG00000158806	4.32529	1.64563	1.91398	0.0968266	0.956915	-4.55978	NPM2	protein_coding	nucleophosmin/nucleoplasmin 2 [Source:HGNC Symbol;Acc:HGNC:7930]
ENSG00000206077	4.3247	0.0996032	1.87237	0.102954	0.956915	-4.57772	ZDHHC11B	protein_coding	zinc finger DHHC-type containing 11B [Source:HGNC Symbol;Acc:HGNC:32962]
ENSG00000164825	4.32141	0.905592	1.96482	0.0898207	0.956915	-4.5693	DEFB1	protein_coding	defensin beta 1 [Source:HGNC Symbol;Acc:HGNC:2766]
ENSG00000106333	4.31203	-1.4999	1.92925	0.0946671	0.956915	-4.58372	PCOLCE	protein_coding	procollagen C-endopeptidase enhancer [Source:HGNC Symbol;Acc:HGNC:8738]
ENSG00000138375	4.30853	2.57381	1.67537	0.137399	0.956915	-4.54882	SMARCAL1	protein_coding	SWI/SNF related, matrix associated, actin dependent regulator of chromatin, subfamily a like 1 [Source:HGNC Symbol;Acc:HGNC:11102]
ENSG00000154548	4.30687	-0.0833668	2.09711	0.0738453	0.956915	-4.57456	SRSF12	protein_coding	serine and arginine rich splicing factor 12 [Source:HGNC Symbol;Acc:HGNC:21220]
ENSG00000257704	4.29916	-0.392521	2.08621	0.0750476	0.956915	-4.57665	INAFM1	protein_coding	InaF motif containing 1 [Source:HGNC Symbol;Acc:HGNC:27406]
ENSG00000143847	4.29534	-1.13676	1.97461	0.0885302	0.956915	-4.58186	PPFIA4	protein_coding	PTPRF interacting protein alpha 4 [Source:HGNC Symbol;Acc:HGNC:9248]
ENSG00000151468	4.29496	2.86269	4.73703	0.00206592	0.956915	-4.36808	CCDC3	protein_coding	coiled-coil domain containing 3 [Source:HGNC Symbol;Acc:HGNC:23813]
ENSG00000107779	4.28335	-0.884111	1.73274	0.126372	0.956915	-4.58438	BMPR1A	protein_coding	bone morphogenetic protein receptor type 1A [Source:HGNC Symbol;Acc:HGNC:1076]
ENSG00000187049	4.2805	1.77828	1.85747	0.105238	0.956915	-4.55925	TMEM216	protein_coding	transmembrane protein 216 [Source:HGNC Symbol;Acc:HGNC:25018]
ENSG00000196296	4.28033	-2.31361	1.74288	0.124513	0.956915	-4.58779	ATP2A1	protein_coding	ATPase sarcoplasmic/endoplasmic reticulum Ca2+ transporting 1 [Source:HGNC Symbol;Acc:HGNC:811]
ENSG00000169439	4.28033	-2.31361	1.74288	0.124513	0.956915	-4.58779	SDC2	protein_coding	syndecan 2 [Source:HGNC Symbol;Acc:HGNC:10659]
ENSG00000161958	4.28033	-2.31361	1.74288	0.124513	0.956915	-4.58779	FGF11	protein_coding	fibroblast growth factor 11 [Source:HGNC Symbol;Acc:HGNC:3667]
ENSG00000188766	4.28033	-2.31361	1.74288	0.124513	0.956915	-4.58779	SPRED3	protein_coding	sprouty related EVH1 domain containing 3 [Source:HGNC Symbol;Acc:HGNC:31041]
ENSG00000134201	4.28033	-2.31361	1.74288	0.124513	0.956915	-4.58779	GSTM5	protein_coding	glutathione S-transferase mu 5 [Source:HGNC Symbol;Acc:HGNC:4637]
ENSG00000169116	4.279	-1.18599	1.86302	0.104382	0.956915	-4.58353	PARM1	protein_coding	prostate androgen-regulated mucin-like protein 1 [Source:HGNC Symbol;Acc:HGNC:24536]
ENSG00000110448	4.27694	-2.1817	1.49525	0.178137	0.956915	-4.59014	CD5	protein_coding	CD5 molecule [Source:HGNC Symbol;Acc:HGNC:1685]
ENSG00000125775	4.27056	0.314442	2.0201	0.0827665	0.956915	-4.57331	SDCBP2	protein_coding	syndecan binding protein 2 [Source:HGNC Symbol;Acc:HGNC:15756]
ENSG00000168386	4.26527	-1.4999	1.92159	0.0957438	0.956915	-4.58381	FILIP1L	protein_coding	filamin A interacting protein 1 like [Source:HGNC Symbol;Acc:HGNC:24589]
ENSG00000197465	4.26254	-2.2254	1.5978	0.15375	0.956915	-4.58912	GYPE	protein_coding	glycophorin E (MNS blood group) [Source:HGNC Symbol;Acc:HGNC:4705]
ENSG00000137558	4.25687	-2.45751	1.40509	0.202431	0.956915	-4.59135	PI15	protein_coding	peptidase inhibitor 15 [Source:HGNC Symbol;Acc:HGNC:8946]
ENSG00000115183	4.24926	-1.15768	1.95091	0.0916869	0.956915	-4.58226	TANC1	protein_coding	tetratricopeptide repeat, ankyrin repeat and coiled-coil containing 1 [Source:HGNC Symbol;Acc:HGNC:29364]
ENSG00000135424	4.24899	0.884908	1.72485	0.127839	0.956915	-4.57594	ITGA7	protein_coding	integrin subunit alpha 7 [Source:HGNC Symbol;Acc:HGNC:6143]
ENSG00000126583	4.24377	-2.37471	1.66854	0.13877	0.956915	-4.58864	PRKCG	protein_coding	protein kinase C gamma [Source:HGNC Symbol;Acc:HGNC:9402]
ENSG00000167207	4.24342	-0.163039	2.02556	0.0821005	0.956915	-4.57634	NOD2	protein_coding	nucleotide binding oligomerization domain containing 2 [Source:HGNC Symbol;Acc:HGNC:5331]
ENSG00000205138	4.22979	0.437462	2.00734	0.0843456	0.956915	-4.57264	SDHAF1	protein_coding	succinate dehydrogenase complex assembly factor 1 [Source:HGNC Symbol;Acc:HGNC:33867]
ENSG00000178752	4.22698	-1.48832	1.74483	0.124159	0.956915	-4.58596	ERFE	protein_coding	erythroferrone [Source:HGNC Symbol;Acc:HGNC:26727]
ENSG00000181652	4.22139	-0.890818	2.00111	0.0851259	0.956915	-4.58047	ATG9B	protein_coding	autophagy related 9B [Source:HGNC Symbol;Acc:HGNC:21899]
ENSG00000117595	4.21891	-2.35317	1.70576	0.13145	0.956915	-4.58823	IRF6	protein_coding	interferon regulatory factor 6 [Source:HGNC Symbol;Acc:HGNC:6121]
ENSG00000160791	4.2124	-0.136892	1.84924	0.10652	0.956915	-4.57941	CCR5	protein_coding	C-C motif chemokine receptor 5 [Source:HGNC Symbol;Acc:HGNC:1606]
ENSG00000133818	4.20911	-2.29534	1.67019	0.138437	0.956915	-4.58849	RRAS2	protein_coding	RAS related 2 [Source:HGNC Symbol;Acc:HGNC:17271]
ENSG00000205710	4.20795	0.271474	2.01601	0.0832698	0.956915	-4.57371	C17orf107	protein_coding	chromosome 17 open reading frame 107 [Source:HGNC Symbol;Acc:HGNC:37238]
ENSG00000185864	4.20763	1.2741	1.87027	0.103273	0.956915	-4.56758	NPIPB4	protein_coding	nuclear pore complex interacting protein family member B4 [Source:HGNC Symbol;Acc:HGNC:41985]
ENSG00000141294	4.20228	-2.3937	1.65144	0.142261	0.956915	-4.58884	LRRC46	protein_coding	leucine rich repeat containing 46 [Source:HGNC Symbol;Acc:HGNC:25047]
ENSG00000135480	4.20066	-2.31361	1.68611	0.135268	0.956915	-4.58836	KRT7	protein_coding	keratin 7 [Source:HGNC Symbol;Acc:HGNC:6445]
ENSG00000107130	4.20001	-0.717374	2.0065	0.0844503	0.956915	-4.5796	NCS1	protein_coding	neuronal calcium sensor 1 [Source:HGNC Symbol;Acc:HGNC:3953]
ENSG00000134061	4.18669	1.73427	1.77326	0.119097	0.956915	-4.56369	CD180	protein_coding	CD180 molecule [Source:HGNC Symbol;Acc:HGNC:6726]
ENSG00000103740	4.18341	-2.29239	1.62712	0.147368	0.956915	-4.58893	ACSBG1	protein_coding	acyl-CoA synthetase bubblegum family member 1 [Source:HGNC Symbol;Acc:HGNC:29567]
ENSG00000107249	4.18341	-2.29239	1.62712	0.147368	0.956915	-4.58893	GLIS3	protein_coding	GLIS family zinc finger 3 [Source:HGNC Symbol;Acc:HGNC:28510]
ENSG00000175820	4.17844	-1.11699	1.91115	0.0972316	0.956915	-4.58264	CCDC168	protein_coding	coiled-coil domain containing 168 [Source:HGNC Symbol;Acc:HGNC:26851]
ENSG00000140398	4.17815	-2.38598	1.67202	0.13807	0.956915	-4.58862	NEIL1	protein_coding	nei like DNA glycosylase 1 [Source:HGNC Symbol;Acc:HGNC:18448]
ENSG00000282608	4.17815	-2.38598	1.67202	0.13807	0.956915	-4.58862	ADORA3	protein_coding	adenosine A3 receptor [Source:HGNC Symbol;Acc:HGNC:268]
ENSG00000102755	4.17815	-2.38598	1.67202	0.13807	0.956915	-4.58862	FLT1	protein_coding	fms related receptor tyrosine kinase 1 [Source:HGNC Symbol;Acc:HGNC:3763]
ENSG00000189221	4.16484	-0.0250158	2.00703	0.0843835	0.956915	-4.57585	MAOA	protein_coding	monoamine oxidase A [Source:HGNC Symbol;Acc:HGNC:6833]
ENSG00000169047	4.15868	-2.3231	1.64901	0.142763	0.956915	-4.58875	IRS1	protein_coding	insulin receptor substrate 1 [Source:HGNC Symbol;Acc:HGNC:6125]
ENSG00000196781	4.15398	0.493932	1.94755	0.0921434	0.956915	-4.57351	TLE1	protein_coding	TLE family member 1, transcriptional corepressor [Source:HGNC Symbol;Acc:HGNC:11837]
ENSG00000171772	4.15394	-2.17314	1.22944	0.258294	0.956915	-4.59289	SYCE1	protein_coding	synaptonemal complex central element protein 1 [Source:HGNC Symbol;Acc:HGNC:28852]
ENSG00000105516	4.1484	0.239581	1.98062	0.0877467	0.956915	-4.57466	DBP	protein_coding	D-box binding PAR bZIP transcription factor [Source:HGNC Symbol;Acc:HGNC:2697]
ENSG00000205078	4.14754	-2.38598	1.67149	0.138176	0.956915	-4.58863	SYCE1L	protein_coding	synaptonemal complex central element protein 1 like [Source:HGNC Symbol;Acc:HGNC:37236]
ENSG00000073803	4.14035	1.03067	1.56837	0.160414	0.956915	-4.57927	MAP3K13	protein_coding	mitogen-activated protein kinase kinase kinase 13 [Source:HGNC Symbol;Acc:HGNC:6852]
ENSG00000255150	4.1271	1.44869	1.8084	0.113112	0.956915	-4.56716	EID3	protein_coding	EP300 interacting inhibitor of differentiation 3 [Source:HGNC Symbol;Acc:HGNC:32961]
ENSG00000106336	4.11218	-2.43496	1.61398	0.150196	0.956915	-4.58927	FBXO24	protein_coding	F-box protein 24 [Source:HGNC Symbol;Acc:HGNC:13595]
ENSG00000111452	4.11045	-2.52374	1.36625	0.213778	0.956915	-4.59178	ADGRD1	protein_coding	adhesion G protein-coupled receptor D1 [Source:HGNC Symbol;Acc:HGNC:19893]
ENSG00000125245	4.10778	-0.31648	1.94143	0.0929796	0.956915	-4.57867	GPR18	protein_coding	G protein-coupled receptor 18 [Source:HGNC Symbol;Acc:HGNC:4472]
ENSG00000181458	4.09801	-2.52937	1.36289	0.214784	0.956915	-4.59182	TMEM45A	protein_coding	transmembrane protein 45A [Source:HGNC Symbol;Acc:HGNC:25480]
ENSG00000115523	4.08915	-2.28654	1.44399	0.191605	0.956915	-4.59079	GNLY	protein_coding	granulysin [Source:HGNC Symbol;Acc:HGNC:4414]
ENSG00000256806	4.07756	-1.61581	1.79685	0.115047	0.956915	-4.58566	C17orf100	protein_coding	chromosome 17 open reading frame 100 [Source:HGNC Symbol;Acc:HGNC:34494]
ENSG00000196436	4.07629	-1.6268	1.78166	0.11764	0.956915	-4.58587	NPIPB15	protein_coding	nuclear pore complex interacting protein family member B15 [Source:HGNC Symbol;Acc:HGNC:34409]
ENSG00000188672	4.07034	-0.350914	1.9295	0.0946323	0.956915	-4.57905	RHCE	protein_coding	Rh blood group CcEe antigens [Source:HGNC Symbol;Acc:HGNC:10008]
ENSG00000143570	4.0677	-0.0717718	1.86708	0.103759	0.956915	-4.57875	SLC39A1	protein_coding	solute carrier family 39 member 1 [Source:HGNC Symbol;Acc:HGNC:12876]
ENSG00000099365	4.06298	-2.45751	1.59335	0.15474	0.956915	-4.58951	STX1B	protein_coding	syntaxin 1B [Source:HGNC Symbol;Acc:HGNC:18539]
ENSG00000113249	4.06298	-2.45751	1.59335	0.15474	0.956915	-4.58951	HAVCR1	protein_coding	hepatitis A virus cellular receptor 1 [Source:HGNC Symbol;Acc:HGNC:17866]
ENSG00000128596	4.06132	0.276354	1.73051	0.126786	0.956915	-4.57972	CCDC136	protein_coding	coiled-coil domain containing 136 [Source:HGNC Symbol;Acc:HGNC:22225]
ENSG00000038427	4.06008	2.6482	4.58363	0.00247681	0.956915	-4.39931	VCAN	protein_coding	versican [Source:HGNC Symbol;Acc:HGNC:2464]
ENSG00000163794	4.05865	-0.387396	1.94626	0.0923181	0.956915	-4.57895	UCN	protein_coding	urocortin [Source:HGNC Symbol;Acc:HGNC:12516]
ENSG00000223609	4.05405	3.97759	3.77446	0.00683182	0.956915	-4.26744	HBD	protein_coding	hemoglobin subunit delta [Source:HGNC Symbol;Acc:HGNC:4829]
ENSG00000049759	4.05075	-0.601639	1.91735	0.096346	0.956915	-4.58044	NEDD4L	protein_coding	NEDD4 like E3 ubiquitin protein ligase [Source:HGNC Symbol;Acc:HGNC:7728]
ENSG00000187634	4.04109	-0.638663	1.92498	0.0952667	0.956915	-4.58049	SAMD11	protein_coding	sterile alpha motif domain containing 11 [Source:HGNC Symbol;Acc:HGNC:28706]
ENSG00000162894	4.03939	0.531981	1.8725	0.102934	0.956915	-4.57494	FCMR	protein_coding	Fc mu receptor [Source:HGNC Symbol;Acc:HGNC:14315]
ENSG00000012223	4.02079	-0.799705	1.44409	0.191579	0.956915	-4.58858	LTF	protein_coding	lactotransferrin [Source:HGNC Symbol;Acc:HGNC:6720]
ENSG00000166482	4.02032	-0.721432	1.80407	0.113835	0.956915	-4.58272	MFAP4	protein_coding	microfibril associated protein 4 [Source:HGNC Symbol;Acc:HGNC:7035]
ENSG00000162738	4.01539	-2.50734	1.5151	0.173157	0.956915	-4.59033	VANGL2	protein_coding	VANGL planar cell polarity protein 2 [Source:HGNC Symbol;Acc:HGNC:15511]
ENSG00000171368	4.0147	0.831577	1.59094	0.155279	0.956915	-4.57994	TPPP	protein_coding	tubulin polymerization promoting protein [Source:HGNC Symbol;Acc:HGNC:24164]
ENSG00000137502	4.01418	-0.422998	1.91843	0.0961922	0.956915	-4.57959	RAB30	protein_coding	RAB30, member RAS oncogene family [Source:HGNC Symbol;Acc:HGNC:9770]
ENSG00000126861	4.01371	-2.38598	1.56109	0.162102	0.956915	-4.58973	OMG	protein_coding	oligodendrocyte myelin glycoprotein [Source:HGNC Symbol;Acc:HGNC:8135]
ENSG00000180616	4.01331	-1.0184	1.85526	0.105582	0.956915	-4.58306	SSTR2	protein_coding	somatostatin receptor 2 [Source:HGNC Symbol;Acc:HGNC:11331]
ENSG00000168807	4.00913	-0.929171	1.80901	0.113012	0.956915	-4.58341	SNTB2	protein_coding	syntrophin beta 2 [Source:HGNC Symbol;Acc:HGNC:11169]
ENSG00000179869	4.00394	0.746598	1.83091	0.109432	0.956915	-4.57428	ABCA13	protein_coding	ATP binding cassette subfamily A member 13 [Source:HGNC Symbol;Acc:HGNC:14638]
ENSG00000125434	4.0017	0.166796	1.85184	0.106114	0.956915	-4.57775	SLC25A35	protein_coding	solute carrier family 25 member 35 [Source:HGNC Symbol;Acc:HGNC:31921]
ENSG00000163694	4.0005	-0.197541	1.89709	0.0992691	0.956915	-4.57884	RBM47	protein_coding	RNA binding motif protein 47 [Source:HGNC Symbol;Acc:HGNC:30358]
ENSG00000165140	3.99886	-1.04078	1.8227	0.110761	0.956915	-4.5836	FBP1	protein_coding	fructose-bisphosphatase 1 [Source:HGNC Symbol;Acc:HGNC:3606]
ENSG00000196456	3.98324	-1.00365	1.85913	0.104981	0.956915	-4.58295	ZNF775	protein_coding	zinc finger protein 775 [Source:HGNC Symbol;Acc:HGNC:28501]
ENSG00000185897	3.98087	-2.47663	1.58206	0.15728	0.956915	-4.58964	FFAR3	protein_coding	free fatty acid receptor 3 [Source:HGNC Symbol;Acc:HGNC:4499]
ENSG00000074181	3.97752	-0.541387	1.89422	0.09969	0.956915	-4.58054	NOTCH3	protein_coding	notch receptor 3 [Source:HGNC Symbol;Acc:HGNC:7883]
ENSG00000180644	3.97348	0.814286	1.57364	0.159201	0.956915	-4.58051	PRF1	protein_coding	perforin 1 [Source:HGNC Symbol;Acc:HGNC:9360]
ENSG00000137267	3.97307	0.219327	1.64686	0.14321	0.956915	-4.58179	TUBB2A	protein_coding	tubulin beta 2A class IIa [Source:HGNC Symbol;Acc:HGNC:12412]
ENSG00000171984	3.96874	0.256521	1.85604	0.105459	0.956915	-4.57715	SHLD1	protein_coding	shieldin complex subunit 1 [Source:HGNC Symbol;Acc:HGNC:26318]
ENSG00000186765	3.9633	-2.41374	1.54104	0.16684	0.956915	-4.58996	FSCN2	protein_coding	fascin actin-bundling protein 2, retinal [Source:HGNC Symbol;Acc:HGNC:3960]
ENSG00000100122	3.96093	-0.34541	1.88966	0.100363	0.956915	-4.57971	CRYBB1	protein_coding	crystallin beta B1 [Source:HGNC Symbol;Acc:HGNC:2397]
ENSG00000239998	3.95581	-1.8055	1.50742	0.17507	0.956915	-4.58948	LILRA2	protein_coding	leukocyte immunoglobulin like receptor A2 [Source:HGNC Symbol;Acc:HGNC:6603]
ENSG00000182022	3.94759	-1.6296	1.73048	0.126791	0.956915	-4.58649	CHST15	protein_coding	carbohydrate sulfotransferase 15 [Source:HGNC Symbol;Acc:HGNC:18137]
ENSG00000177688	3.94128	-0.503139	1.82554	0.110299	0.956915	-4.58151	SUMO4	protein_coding	small ubiquitin like modifier 4 [Source:HGNC Symbol;Acc:HGNC:21181]
ENSG00000164292	3.94123	3.96549	4.19682	0.00397396	0.956915	-4.24025	RHOBTB3	protein_coding	Rho related BTB domain containing 3 [Source:HGNC Symbol;Acc:HGNC:18757]
ENSG00000158815	3.93573	-0.33448	1.86281	0.104414	0.956915	-4.58012	FGF17	protein_coding	fibroblast growth factor 17 [Source:HGNC Symbol;Acc:HGNC:3673]
ENSG00000135048	3.92824	2.26768	1.5589	0.162614	0.956915	-4.56382	CEMIP2	protein_coding	cell migration inducing hyaluronidase 2 [Source:HGNC Symbol;Acc:HGNC:11869]
ENSG00000064692	3.91587	-2.61199	1.31279	0.230308	0.956915	-4.59235	SNCAIP	protein_coding	synuclein alpha interacting protein [Source:HGNC Symbol;Acc:HGNC:11139]
ENSG00000168899	3.91476	-0.408619	1.83533	0.108724	0.956915	-4.58093	VAMP5	protein_coding	vesicle associated membrane protein 5 [Source:HGNC Symbol;Acc:HGNC:12646]
ENSG00000132965	3.90401	1.83311	2.52144	0.0394471	0.956915	-4.53103	ALOX5AP	protein_coding	arachidonate 5-lipoxygenase activating protein [Source:HGNC Symbol;Acc:HGNC:436]
ENSG00000112511	3.90257	-1.17894	1.69044	0.134418	0.956915	-4.58586	PHF1	protein_coding	PHD finger protein 1 [Source:HGNC Symbol;Acc:HGNC:8919]
ENSG00000187595	3.90168	-0.0951272	1.84947	0.106486	0.956915	-4.5792	ZNF385C	protein_coding	zinc finger protein 385C [Source:HGNC Symbol;Acc:HGNC:33722]
ENSG00000133169	3.89802	1.70667	1.26647	0.245522	0.956915	-4.58516	BEX1	protein_coding	brain expressed X-linked 1 [Source:HGNC Symbol;Acc:HGNC:1036]
ENSG00000267508	3.89714	-0.255649	1.82332	0.11066	0.956915	-4.58045	ZNF285	protein_coding	zinc finger protein 285 [Source:HGNC Symbol;Acc:HGNC:13079]
ENSG00000162825	3.89522	0.221516	1.82388	0.110569	0.956915	-4.57803	NBPF20	protein_coding	NBPF member 20 [Source:HGNC Symbol;Acc:HGNC:32000]
ENSG00000260456	3.89386	-2.5351	1.5217	0.171529	0.956915	-4.5903	C16orf95	protein_coding	chromosome 16 open reading frame 95 [Source:HGNC Symbol;Acc:HGNC:40033]
ENSG00000125266	3.89386	-2.5351	1.5217	0.171529	0.956915	-4.5903	EFNB2	protein_coding	ephrin B2 [Source:HGNC Symbol;Acc:HGNC:3227]
ENSG00000205639	3.89251	-0.276991	1.84136	0.107764	0.956915	-4.58023	MFSD2B	protein_coding	MFSD2 lysolipid transporter B, sphingolipid [Source:HGNC Symbol;Acc:HGNC:37207]
ENSG00000081059	3.89111	-1.58471	1.55462	0.163619	0.956915	-4.58855	TCF7	protein_coding	transcription factor 7 [Source:HGNC Symbol;Acc:HGNC:11639]
ENSG00000138185	3.87694	3.10198	2.75812	0.0279309	0.956915	-4.43748	ENTPD1	protein_coding	ectonucleoside triphosphate diphosphohydrolase 1 [Source:HGNC Symbol;Acc:HGNC:3363]
ENSG00000091106	3.87606	-1.08074	1.78252	0.117492	0.956915	-4.58429	NLRC4	protein_coding	NLR family CARD domain containing 4 [Source:HGNC Symbol;Acc:HGNC:16412]
ENSG00000077585	3.87504	0.203251	1.81587	0.111878	0.956915	-4.5783	GPR137B	protein_coding	G protein-coupled receptor 137B [Source:HGNC Symbol;Acc:HGNC:11862]
ENSG00000147813	3.8694	-1.68743	1.69684	0.13317	0.956915	-4.58703	NAPRT	protein_coding	nicotinate phosphoribosyltransferase [Source:HGNC Symbol;Acc:HGNC:30450]
ENSG00000049247	3.86723	-2.63408	1.29911	0.234716	0.956915	-4.59249	UTS2	protein_coding	urotensin 2 [Source:HGNC Symbol;Acc:HGNC:12636]
ENSG00000117425	3.85973	0.812486	1.66629	0.139224	0.956915	-4.57805	PTCH2	protein_coding	patched 2 [Source:HGNC Symbol;Acc:HGNC:9586]
ENSG00000141570	3.85816	0.668629	1.75184	0.122893	0.956915	-4.57686	CBX8	protein_coding	chromobox 8 [Source:HGNC Symbol;Acc:HGNC:15962]
ENSG00000123342	3.85507	0.784685	1.74771	0.123637	0.956915	-4.57612	MMP19	protein_coding	matrix metallopeptidase 19 [Source:HGNC Symbol;Acc:HGNC:7165]
ENSG00000142949	3.85477	0.264359	2.28123	0.0562165	0.956915	-4.5685	PTPRF	protein_coding	protein tyrosine phosphatase receptor type F [Source:HGNC Symbol;Acc:HGNC:9670]
ENSG00000196159	3.84892	-2.47663	1.49482	0.178246	0.956915	-4.59049	FAT4	protein_coding	FAT atypical cadherin 4 [Source:HGNC Symbol;Acc:HGNC:23109]
ENSG00000213085	3.84607	0.230341	1.7828	0.117443	0.956915	-4.57884	CFAP45	protein_coding	cilia and flagella associated protein 45 [Source:HGNC Symbol;Acc:HGNC:17229]
ENSG00000151474	3.84317	-2.45751	1.45284	0.189216	0.956915	-4.59088	FRMD4A	protein_coding	FERM domain containing 4A [Source:HGNC Symbol;Acc:HGNC:25491]
ENSG00000091262	3.83375	-1.08725	1.76868	0.119899	0.956915	-4.58451	ABCC6	protein_coding	ATP binding cassette subfamily C member 6 [Source:HGNC Symbol;Acc:HGNC:57]
ENSG00000137501	3.8319	1.25337	1.66493	0.1395	0.956915	-4.57443	SYTL2	protein_coding	synaptotagmin like 2 [Source:HGNC Symbol;Acc:HGNC:15585]
ENSG00000198576	3.8284	-2.56517	1.49369	0.178533	0.956915	-4.5906	ARC	protein_coding	activity regulated cytoskeleton associated protein [Source:HGNC Symbol;Acc:HGNC:648]
ENSG00000121807	3.81571	-0.768039	1.78235	0.117521	0.956915	-4.58323	CCR2	protein_coding	C-C motif chemokine receptor 2 [Source:HGNC Symbol;Acc:HGNC:1603]
ENSG00000099956	3.81359	-1.77269	1.62364	0.148112	0.956915	-4.58807	SMARCB1	protein_coding	SWI/SNF related, matrix associated, actin dependent regulator of chromatin, subfamily b, member 1 [Source:HGNC Symbol;Acc:HGNC:11103]
ENSG00000152078	3.81129	-0.678818	1.70569	0.131463	0.956915	-4.58413	TLCD4	protein_coding	TLC domain containing 4 [Source:HGNC Symbol;Acc:HGNC:26477]
ENSG00000135299	3.80954	0.69449	1.70399	0.13179	0.956915	-4.57788	ANKRD6	protein_coding	ankyrin repeat domain 6 [Source:HGNC Symbol;Acc:HGNC:17280]
ENSG00000197608	3.80455	1.42934	1.35862	0.216071	0.956915	-4.58335	ZNF841	protein_coding	zinc finger protein 841 [Source:HGNC Symbol;Acc:HGNC:27611]
ENSG00000171509	3.80269	0.186744	1.70389	0.131808	0.956915	-4.58073	RXFP1	protein_coding	relaxin family peptide receptor 1 [Source:HGNC Symbol;Acc:HGNC:19718]
ENSG00000196092	3.79953	-2.48157	1.4369	0.19354	0.956915	-4.59106	PAX5	protein_coding	paired box 5 [Source:HGNC Symbol;Acc:HGNC:8619]
ENSG00000167772	3.79953	-2.48157	1.4369	0.19354	0.956915	-4.59106	ANGPTL4	protein_coding	angiopoietin like 4 [Source:HGNC Symbol;Acc:HGNC:16039]
ENSG00000244274	3.79722	-1.76647	1.62861	0.147048	0.956915	-4.588	DBNDD2	protein_coding	dysbindin domain containing 2 [Source:HGNC Symbol;Acc:HGNC:15881]
ENSG00000106605	3.78264	-0.877236	1.73693	0.125601	0.956915	-4.5843	BLVRA	protein_coding	biliverdin reductase A [Source:HGNC Symbol;Acc:HGNC:1062]
ENSG00000166927	3.77951	2.29944	3.46192	0.0103776	0.956915	-4.46897	MS4A7	protein_coding	membrane spanning 4-domains A7 [Source:HGNC Symbol;Acc:HGNC:13378]
ENSG00000064886	3.7786	-1.37995	1.6956	0.133411	0.956915	-4.58632	CHI3L2	protein_coding	chitinase 3 like 2 [Source:HGNC Symbol;Acc:HGNC:1933]
ENSG00000153094	3.77466	0.0451235	1.76461	0.120617	0.956915	-4.58016	BCL2L11	protein_coding	BCL2 like 11 [Source:HGNC Symbol;Acc:HGNC:994]
ENSG00000124780	3.77126	0.882927	1.67807	0.136861	0.956915	-4.57723	KCNK17	protein_coding	potassium two pore domain channel subfamily K member 17 [Source:HGNC Symbol;Acc:HGNC:14465]
ENSG00000162755	3.77094	-2.61921	1.42349	0.197244	0.956915	-4.59132	KLHDC9	protein_coding	kelch domain containing 9 [Source:HGNC Symbol;Acc:HGNC:28489]
ENSG00000175518	3.76532	-0.374763	1.77248	0.119233	0.956915	-4.58187	UBQLNL	protein_coding	ubiquilin like [Source:HGNC Symbol;Acc:HGNC:28294]
ENSG00000196867	3.76313	0.986553	1.43855	0.193088	0.956915	-4.58329	ZFP28	protein_coding	ZFP28 zinc finger protein [Source:HGNC Symbol;Acc:HGNC:17801]
ENSG00000076716	3.75706	-2.59798	1.46301	0.186506	0.956915	-4.59093	GPC4	protein_coding	glypican 4 [Source:HGNC Symbol;Acc:HGNC:4452]
ENSG00000163823	3.75429	1.18588	1.62502	0.147815	0.956915	-4.57634	CCR1	protein_coding	C-C motif chemokine receptor 1 [Source:HGNC Symbol;Acc:HGNC:1602]
ENSG00000150907	3.74958	-0.514775	1.74564	0.124013	0.956915	-4.58289	FOXO1	protein_coding	forkhead box O1 [Source:HGNC Symbol;Acc:HGNC:3819]
ENSG00000171621	3.74758	-1.7769	1.61895	0.149121	0.956915	-4.58813	SPSB1	protein_coding	splA/ryanodine receptor domain and SOCS box containing 1 [Source:HGNC Symbol;Acc:HGNC:30628]
ENSG00000110077	3.74056	4.33102	4.09802	0.00450011	0.956915	-4.19496	MS4A6A	protein_coding	membrane spanning 4-domains A6A [Source:HGNC Symbol;Acc:HGNC:13375]
ENSG00000136371	3.74042	-0.581654	1.74228	0.124623	0.956915	-4.58319	MTHFS	protein_coding	methenyltetrahydrofolate synthetase [Source:HGNC Symbol;Acc:HGNC:7437]
ENSG00000163126	3.73401	0.0322409	1.74367	0.12437	0.956915	-4.58063	ANKRD23	protein_coding	ankyrin repeat domain 23 [Source:HGNC Symbol;Acc:HGNC:24470]
ENSG00000109684	3.72852	1.07815	1.57558	0.158758	0.956915	-4.57872	CLNK	protein_coding	cytokine dependent hematopoietic cell linker [Source:HGNC Symbol;Acc:HGNC:17438]
ENSG00000159128	3.72243	-0.0734101	1.74213	0.124651	0.956915	-4.58114	IFNGR2	protein_coding	interferon gamma receptor 2 [Source:HGNC Symbol;Acc:HGNC:5440]
ENSG00000228049	3.72126	-0.0623021	2.03951	0.0804226	0.956915	-4.57547	POLR2J2	protein_coding	RNA polymerase II subunit J2 [Source:HGNC Symbol;Acc:HGNC:23208]
ENSG00000102984	3.72006	0.151299	1.63578	0.145529	0.956915	-4.58231	ZNF821	protein_coding	zinc finger protein 821 [Source:HGNC Symbol;Acc:HGNC:28043]
ENSG00000198547	3.71969	-0.332405	1.74001	0.125037	0.956915	-4.58227	C20orf203	protein_coding	chromosome 20 open reading frame 203 [Source:HGNC Symbol;Acc:HGNC:26592]
ENSG00000185052	3.71863	2.58597	2.04151	0.080184	0.956915	-4.52236	SLC24A3	protein_coding	solute carrier family 24 member 3 [Source:HGNC Symbol;Acc:HGNC:10977]
ENSG00000174021	3.7137	1.78235	1.522	0.171456	0.956915	-4.57367	GNG5	protein_coding	G protein subunit gamma 5 [Source:HGNC Symbol;Acc:HGNC:4408]
ENSG00000138378	3.71039	0.181589	1.70769	0.13108	0.956915	-4.58067	STAT4	protein_coding	signal transducer and activator of transcription 4 [Source:HGNC Symbol;Acc:HGNC:11365]
ENSG00000121053	3.70932	-0.990819	1.55772	0.16289	0.956915	-4.58728	EPX	protein_coding	eosinophil peroxidase [Source:HGNC Symbol;Acc:HGNC:3423]
ENSG00000168754	3.70234	-2.5351	1.40085	0.203641	0.956915	-4.59146	FAM178B	protein_coding	family with sequence similarity 178 member B [Source:HGNC Symbol;Acc:HGNC:28036]
ENSG00000073861	3.70234	-2.5351	1.40085	0.203641	0.956915	-4.59146	TBX21	protein_coding	T-box transcription factor 21 [Source:HGNC Symbol;Acc:HGNC:11599]
ENSG00000238083	3.70001	-0.128712	1.73243	0.12643	0.956915	-4.58157	LRRC37A2	protein_coding	leucine rich repeat containing 37 member A2 [Source:HGNC Symbol;Acc:HGNC:32404]
ENSG00000139289	3.69728	5.9408	3.95451	0.0054051	0.956915	-3.9836	PHLDA1	protein_coding	pleckstrin homology like domain family A member 1 [Source:HGNC Symbol;Acc:HGNC:8933]
ENSG00000278535	3.69504	-1.80095	1.59257	0.154916	0.956915	-4.58848	DHRS11	protein_coding	dehydrogenase/reductase 11 [Source:HGNC Symbol;Acc:HGNC:28639]
ENSG00000160883	3.69294	-0.753666	1.67007	0.138462	0.956915	-4.58493	HK3	protein_coding	hexokinase 3 [Source:HGNC Symbol;Acc:HGNC:4925]
ENSG00000124469	3.68164	-2.43936	1.13094	0.295024	0.956915	-4.59396	CEACAM8	protein_coding	CEA cell adhesion molecule 8 [Source:HGNC Symbol;Acc:HGNC:1820]
ENSG00000196378	3.68112	1.16815	1.59634	0.154075	0.956915	-4.57739	ZNF34	protein_coding	zinc finger protein 34 [Source:HGNC Symbol;Acc:HGNC:13098]
ENSG00000176896	3.67974	0.8003	1.64065	0.144506	0.956915	-4.57882	TCEANC	protein_coding	transcription elongation factor A N-terminal and central domain containing [Source:HGNC Symbol;Acc:HGNC:28277]
ENSG00000213398	3.67844	-1.45824	1.60076	0.153094	0.956915	-4.58772	LCAT	protein_coding	lecithin-cholesterol acyltransferase [Source:HGNC Symbol;Acc:HGNC:6522]
ENSG00000181523	3.67692	-0.842947	1.6974	0.133061	0.956915	-4.58479	SGSH	protein_coding	N-sulfoglucosamine sulfohydrolase [Source:HGNC Symbol;Acc:HGNC:10818]
ENSG00000172403	3.67558	-0.98021	1.69513	0.133503	0.956915	-4.58524	SYNPO2	protein_coding	synaptopodin 2 [Source:HGNC Symbol;Acc:HGNC:17732]
ENSG00000140403	3.67404	1.39459	1.31404	0.229909	0.956915	-4.58509	DNAJA4	protein_coding	DnaJ heat shock protein family (Hsp40) member A4 [Source:HGNC Symbol;Acc:HGNC:14885]
ENSG00000261794	3.67171	-1.14572	1.67536	0.137401	0.956915	-4.58598	GOLGA8H	protein_coding	golgin A8 family member H [Source:HGNC Symbol;Acc:HGNC:37443]
ENSG00000214944	3.66919	-2.66581	1.38451	0.208373	0.956915	-4.59173	ARHGEF28	protein_coding	Rho guanine nucleotide exchange factor 28 [Source:HGNC Symbol;Acc:HGNC:30322]
ENSG00000115339	3.66545	1.32704	2.11738	0.07166	0.956915	-4.55895	GALNT3	protein_coding	polypeptide N-acetylgalactosaminyltransferase 3 [Source:HGNC Symbol;Acc:HGNC:4125]
ENSG00000173535	3.66441	-0.383023	1.68333	0.135817	0.956915	-4.58347	TNFRSF10C	protein_coding	TNF receptor superfamily member 10c [Source:HGNC Symbol;Acc:HGNC:11906]
ENSG00000159423	3.65817	0.972798	1.56915	0.160234	0.956915	-4.57964	ALDH4A1	protein_coding	aldehyde dehydrogenase 4 family member A1 [Source:HGNC Symbol;Acc:HGNC:406]
ENSG00000158517	3.65756	1.41934	1.68772	0.134952	0.956915	-4.57181	NCF1	protein_coding	neutrophil cytosolic factor 1 [Source:HGNC Symbol;Acc:HGNC:7660]
ENSG00000205726	3.65431	0.798085	1.61655	0.14964	0.956915	-4.57947	ITSN1	protein_coding	intersectin 1 [Source:HGNC Symbol;Acc:HGNC:6183]
ENSG00000112303	3.65318	0.537029	1.64008	0.144624	0.956915	-4.58039	VNN2	protein_coding	vanin 2 [Source:HGNC Symbol;Acc:HGNC:12706]
ENSG00000197576	3.65205	0.234285	1.68071	0.136336	0.956915	-4.581	HOXA4	protein_coding	homeobox A4 [Source:HGNC Symbol;Acc:HGNC:5105]
ENSG00000124772	3.64286	-0.955954	1.66639	0.139205	0.956915	-4.58559	CPNE5	protein_coding	copine 5 [Source:HGNC Symbol;Acc:HGNC:2318]
ENSG00000275066	3.64161	-0.847046	1.6869	0.135113	0.956915	-4.58496	SYNRG	protein_coding	synergin gamma [Source:HGNC Symbol;Acc:HGNC:557]
ENSG00000109436	3.63254	0.550072	1.57653	0.15854	0.956915	-4.58185	TBC1D9	protein_coding	TBC1 domain family member 9 [Source:HGNC Symbol;Acc:HGNC:21710]
ENSG00000186854	3.63214	-1.85712	1.52875	0.169806	0.956915	-4.58931	TRABD2A	protein_coding	TraB domain containing 2A [Source:HGNC Symbol;Acc:HGNC:27013]
ENSG00000019991	3.63185	2.86974	2.67477	0.0315247	0.956915	-4.46159	HGF	protein_coding	hepatocyte growth factor [Source:HGNC Symbol;Acc:HGNC:4893]
ENSG00000154760	3.63003	2.87681	4.05652	0.0047435	0.956915	-4.38885	SLFN13	protein_coding	schlafen family member 13 [Source:HGNC Symbol;Acc:HGNC:26481]
ENSG00000183696	3.62836	1.78848	2.01374	0.0835496	0.956915	-4.55245	UPP1	protein_coding	uridine phosphorylase 1 [Source:HGNC Symbol;Acc:HGNC:12576]
ENSG00000189077	3.62771	0.84467	1.60132	0.15297	0.956915	-4.57958	TMEM120A	protein_coding	transmembrane protein 120A [Source:HGNC Symbol;Acc:HGNC:21697]
ENSG00000102057	3.61827	-0.514945	1.59426	0.154537	0.956915	-4.58544	KCND1	protein_coding	potassium voltage-gated channel subfamily D member 1 [Source:HGNC Symbol;Acc:HGNC:6237]
ENSG00000181631	3.61557	0.836777	1.4988	0.177236	0.956915	-4.58239	P2RY13	protein_coding	purinergic receptor P2Y13 [Source:HGNC Symbol;Acc:HGNC:4537]
ENSG00000095539	3.60951	-2.69158	1.36226	0.214973	0.956915	-4.59195	SEMA4G	protein_coding	semaphorin 4G [Source:HGNC Symbol;Acc:HGNC:10735]
ENSG00000167103	3.60951	-2.69158	1.36226	0.214973	0.956915	-4.59195	PIP5KL1	protein_coding	phosphatidylinositol-4-phosphate 5-kinase like 1 [Source:HGNC Symbol;Acc:HGNC:28711]
ENSG00000157470	3.60951	-2.69158	1.36226	0.214973	0.956915	-4.59195	FAM81A	protein_coding	family with sequence similarity 81 member A [Source:HGNC Symbol;Acc:HGNC:28379]
ENSG00000198829	3.60842	2.59049	1.31714	0.228925	0.956915	-4.57453	SUCNR1	protein_coding	succinate receptor 1 [Source:HGNC Symbol;Acc:HGNC:4542]
ENSG00000100678	3.60669	0.90098	1.34828	0.219214	0.956915	-4.58619	SLC8A3	protein_coding	solute carrier family 8 member A3 [Source:HGNC Symbol;Acc:HGNC:11070]
ENSG00000128228	3.60549	0.705742	1.60829	0.151437	0.956915	-4.58024	SDF2L1	protein_coding	stromal cell derived factor 2 like 1 [Source:HGNC Symbol;Acc:HGNC:10676]
ENSG00000188549	3.59761	0.860289	1.51557	0.173042	0.956915	-4.58181	CCDC9B	protein_coding	coiled-coil domain containing 9B [Source:HGNC Symbol;Acc:HGNC:33488]
ENSG00000159905	3.59427	0.773877	1.57844	0.158104	0.956915	-4.58062	ZNF221	protein_coding	zinc finger protein 221 [Source:HGNC Symbol;Acc:HGNC:13014]
ENSG00000158481	3.59201	-0.675609	1.63245	0.146233	0.956915	-4.58529	CD1C	protein_coding	CD1c molecule [Source:HGNC Symbol;Acc:HGNC:1636]
ENSG00000102145	3.59106	-0.2671	1.65063	0.142429	0.956915	-4.58363	GATA1	protein_coding	GATA binding protein 1 [Source:HGNC Symbol;Acc:HGNC:4170]
ENSG00000232070	3.58793	-2.59798	1.35759	0.216383	0.956915	-4.59192	TMEM253	protein_coding	transmembrane protein 253 [Source:HGNC Symbol;Acc:HGNC:32545]
ENSG00000110777	3.58793	-2.59798	1.35759	0.216383	0.956915	-4.59192	POU2AF1	protein_coding	POU class 2 homeobox associating factor 1 [Source:HGNC Symbol;Acc:HGNC:9211]
ENSG00000147872	3.5757	5.76812	4.65623	0.00227209	0.956915	-3.93063	PLIN2	protein_coding	perilipin 2 [Source:HGNC Symbol;Acc:HGNC:248]
ENSG00000179241	3.57519	1.16357	1.83181	0.109288	0.956915	-4.57018	LDLRAD3	protein_coding	low density lipoprotein receptor class A domain containing 3 [Source:HGNC Symbol;Acc:HGNC:27046]
ENSG00000106624	3.57477	2.15547	1.55221	0.164185	0.956915	-4.56634	AEBP1	protein_coding	AE binding protein 1 [Source:HGNC Symbol;Acc:HGNC:303]
ENSG00000162510	3.57458	-0.208693	1.51921	0.172141	0.956915	-4.58587	MATN1	protein_coding	matrilin 1 [Source:HGNC Symbol;Acc:HGNC:6907]
ENSG00000157654	3.57072	3.46059	4.73571	0.00206913	0.956915	-4.2859	PALM2AKAP2	protein_coding	PALM2 and AKAP2 fusion [Source:HGNC Symbol;Acc:HGNC:33529]
ENSG00000163362	3.56403	-2.57794	1.28446	0.239512	0.956915	-4.59259	INAVA	protein_coding	innate immunity activator [Source:HGNC Symbol;Acc:HGNC:25599]
ENSG00000129749	3.56269	-2.76002	1.21085	0.264916	0.956915	-4.59334	CHRNA10	protein_coding	cholinergic receptor nicotinic alpha 10 subunit [Source:HGNC Symbol;Acc:HGNC:13800]
ENSG00000166928	3.56252	-0.520336	1.64682	0.143217	0.956915	-4.58457	MS4A14	protein_coding	membrane spanning 4-domains A14 [Source:HGNC Symbol;Acc:HGNC:30706]
ENSG00000197557	3.56209	1.51596	1.48479	0.180815	0.956915	-4.57812	TTC30A	protein_coding	tetratricopeptide repeat domain 30A [Source:HGNC Symbol;Acc:HGNC:25853]
ENSG00000167034	3.55872	-0.982307	1.60032	0.153191	0.956915	-4.58663	NKX3-1	protein_coding	NK3 homeobox 1 [Source:HGNC Symbol;Acc:HGNC:7838]
ENSG00000157240	3.55682	-0.12239	1.47734	0.182744	0.956915	-4.58642	FZD1	protein_coding	frizzled class receptor 1 [Source:HGNC Symbol;Acc:HGNC:4038]
ENSG00000169627	3.54567	-2.71934	1.33832	0.222279	0.956915	-4.59218	BOLA2B	protein_coding	bolA family member 2B [Source:HGNC Symbol;Acc:HGNC:32479]
ENSG00000073712	3.54567	-2.71934	1.33832	0.222279	0.956915	-4.59218	FERMT2	protein_coding	FERM domain containing kindlin 2 [Source:HGNC Symbol;Acc:HGNC:15767]
ENSG00000115008	3.54567	-2.71934	1.33832	0.222279	0.956915	-4.59218	IL1A	protein_coding	interleukin 1 alpha [Source:HGNC Symbol;Acc:HGNC:5991]
ENSG00000176125	3.54567	-2.71934	1.33832	0.222279	0.956915	-4.59218	UFSP1	protein_coding	UFM1 specific peptidase 1 (inactive) [Source:HGNC Symbol;Acc:HGNC:33821]
ENSG00000188517	3.54567	-2.71934	1.33832	0.222279	0.956915	-4.59218	COL25A1	protein_coding	collagen type XXV alpha 1 chain [Source:HGNC Symbol;Acc:HGNC:18603]
ENSG00000184389	3.54567	-2.71934	1.33832	0.222279	0.956915	-4.59218	A3GALT2	protein_coding	alpha 1,3-galactosyltransferase 2 [Source:HGNC Symbol;Acc:HGNC:30005]
ENSG00000005381	3.54541	9.00585	3.2945	0.0130574	0.956915	-3.87992	MPO	protein_coding	myeloperoxidase [Source:HGNC Symbol;Acc:HGNC:7218]
ENSG00000140694	3.52998	-0.374431	1.62633	0.147535	0.956915	-4.58444	PARN	protein_coding	poly(A)-specific ribonuclease [Source:HGNC Symbol;Acc:HGNC:8609]
ENSG00000183484	3.52741	2.28281	2.39136	0.047772	0.956915	-4.51599	GPR132	protein_coding	G protein-coupled receptor 132 [Source:HGNC Symbol;Acc:HGNC:17482]
ENSG00000145632	3.51665	2.19241	3.30244	0.0129148	0.956915	-4.4828	PLK2	protein_coding	polo like kinase 2 [Source:HGNC Symbol;Acc:HGNC:19699]
ENSG00000162373	3.5152	1.1986	1.48507	0.180741	0.956915	-4.58065	BEND5	protein_coding	BEN domain containing 5 [Source:HGNC Symbol;Acc:HGNC:25668]
ENSG00000119242	3.5145	-0.575475	1.63076	0.146593	0.956915	-4.58501	CCDC92	protein_coding	coiled-coil domain containing 92 [Source:HGNC Symbol;Acc:HGNC:29563]
ENSG00000158423	3.51383	-0.516163	1.61921	0.149065	0.956915	-4.58502	RIBC1	protein_coding	RIB43A domain with coiled-coils 1 [Source:HGNC Symbol;Acc:HGNC:26537]
ENSG00000075213	3.51259	-1.88456	1.50055	0.176794	0.956915	-4.58967	SEMA3A	protein_coding	semaphorin 3A [Source:HGNC Symbol;Acc:HGNC:10723]
ENSG00000187017	3.51259	-1.88456	1.50055	0.176794	0.956915	-4.58967	ESPN	protein_coding	espin [Source:HGNC Symbol;Acc:HGNC:13281]
ENSG00000164442	3.51217	6.6333	6.19189	0.000433562	0.913803	-3.67036	CITED2	protein_coding	Cbp/p300 interacting transactivator with Glu/Asp rich carboxy-terminal domain 2 [Source:HGNC Symbol;Acc:HGNC:1987]
ENSG00000166337	3.50579	1.80442	1.41062	0.200858	0.956915	-4.5783	TAF10	protein_coding	TATA-box binding protein associated factor 10 [Source:HGNC Symbol;Acc:HGNC:11543]
ENSG00000110628	3.50266	-1.29954	1.52745	0.170122	0.956915	-4.58836	SLC22A18	protein_coding	solute carrier family 22 member 18 [Source:HGNC Symbol;Acc:HGNC:10964]
ENSG00000171051	3.49947	0.548164	1.56278	0.16171	0.956915	-4.58219	FPR1	protein_coding	formyl peptide receptor 1 [Source:HGNC Symbol;Acc:HGNC:3826]
ENSG00000105711	3.49616	-0.360607	1.62049	0.148789	0.956915	-4.5845	SCN1B	protein_coding	sodium voltage-gated channel beta subunit 1 [Source:HGNC Symbol;Acc:HGNC:10586]
ENSG00000119574	3.49566	0.422541	1.553	0.163999	0.956915	-4.58299	ZBTB45	protein_coding	zinc finger and BTB domain containing 45 [Source:HGNC Symbol;Acc:HGNC:23715]
ENSG00000198246	3.49411	1.51024	1.4323	0.194803	0.956915	-4.58012	SLC29A3	protein_coding	solute carrier family 29 member 3 [Source:HGNC Symbol;Acc:HGNC:23096]
ENSG00000197238	3.49114	1.53768	1.44065	0.192513	0.956915	-4.57957	H4C11	protein_coding	H4 clustered histone 11 [Source:HGNC Symbol;Acc:HGNC:4785]
ENSG00000091536	3.48631	-0.369014	1.61408	0.150174	0.956915	-4.58464	MYO15A	protein_coding	myosin XVA [Source:HGNC Symbol;Acc:HGNC:7594]
ENSG00000203737	3.48474	0.105761	1.59284	0.154855	0.956915	-4.58338	GPR52	protein_coding	G protein-coupled receptor 52 [Source:HGNC Symbol;Acc:HGNC:4508]
ENSG00000145416	3.48098	4.15499	3.49473	0.00992531	0.956915	-4.26816	MARCHF1	protein_coding	membrane associated ring-CH-type finger 1 [Source:HGNC Symbol;Acc:HGNC:26077]
ENSG00000140471	3.47931	2.1821	1.33245	0.224103	0.956915	-4.57818	LINS1	protein_coding	lines homolog 1 [Source:HGNC Symbol;Acc:HGNC:30922]
ENSG00000118804	3.47694	-2.74941	1.31239	0.230436	0.956915	-4.59243	STBD1	protein_coding	starch binding domain 1 [Source:HGNC Symbol;Acc:HGNC:24854]
ENSG00000147003	3.47694	-2.74941	1.31239	0.230436	0.956915	-4.59243	CLTRN	protein_coding	collectrin, amino acid transport regulator [Source:HGNC Symbol;Acc:HGNC:29437]
ENSG00000196151	3.47467	2.50121	1.2713	0.243896	0.956915	-4.57868	WDSUB1	protein_coding	WD repeat, sterile alpha motif and U-box domain containing 1 [Source:HGNC Symbol;Acc:HGNC:26697]
ENSG00000133063	3.47106	-1.35176	1.43042	0.195321	0.956915	-4.58974	CHIT1	protein_coding	chitinase 1 [Source:HGNC Symbol;Acc:HGNC:1936]
ENSG00000136689	3.46753	-0.0996684	1.59637	0.154068	0.956915	-4.58406	IL1RN	protein_coding	interleukin 1 receptor antagonist [Source:HGNC Symbol;Acc:HGNC:6000]
ENSG00000103942	3.4671	0.971036	1.41395	0.199917	0.956915	-4.58407	HOMER2	protein_coding	homer scaffold protein 2 [Source:HGNC Symbol;Acc:HGNC:17513]
ENSG00000125735	3.46488	-0.946028	1.5803	0.157681	0.956915	-4.58684	TNFSF14	protein_coding	TNF superfamily member 14 [Source:HGNC Symbol;Acc:HGNC:11930]
ENSG00000125430	3.4639	-0.228255	1.45221	0.189386	0.956915	-4.58717	HS3ST3B1	protein_coding	heparan sulfate-glucosamine 3-sulfotransferase 3B1 [Source:HGNC Symbol;Acc:HGNC:5198]
ENSG00000273045	3.46343	-1.05679	1.57319	0.159305	0.956915	-4.58721	C2orf15	protein_coding	chromosome 2 open reading frame 15 [Source:HGNC Symbol;Acc:HGNC:28436]
ENSG00000131067	3.4599	-0.212231	1.59371	0.154659	0.956915	-4.58449	GGT7	protein_coding	gamma-glutamyltransferase 7 [Source:HGNC Symbol;Acc:HGNC:4259]
ENSG00000186827	3.45979	2.54905	2.04055	0.0802986	0.956915	-4.52404	TNFRSF4	protein_coding	TNF receptor superfamily member 4 [Source:HGNC Symbol;Acc:HGNC:11918]
ENSG00000145284	3.45914	1.07277	1.47349	0.183746	0.956915	-4.5818	SCD5	protein_coding	stearoyl-CoA desaturase 5 [Source:HGNC Symbol;Acc:HGNC:21088]
ENSG00000171365	3.44943	2.1268	1.28209	0.240299	0.956915	-4.58144	CLCN5	protein_coding	chloride voltage-gated channel 5 [Source:HGNC Symbol;Acc:HGNC:2023]
ENSG00000137218	3.44758	0.396461	1.52748	0.170116	0.956915	-4.58368	FRS3	protein_coding	fibroblast growth factor receptor substrate 3 [Source:HGNC Symbol;Acc:HGNC:16970]
ENSG00000127152	3.44569	-2.5715	1.07624	0.31721	0.956915	-4.59448	BCL11B	protein_coding	BCL11 transcription factor B [Source:HGNC Symbol;Acc:HGNC:13222]
ENSG00000154479	3.44248	0.840448	1.49731	0.177616	0.956915	-4.58241	CFAP210	protein_coding	cilia and flagella associated protein 210 [Source:HGNC Symbol;Acc:HGNC:25064]
ENSG00000128512	3.44044	3.14626	2.52765	0.0390894	0.956915	-4.45229	DOCK4	protein_coding	dedicator of cytokinesis 4 [Source:HGNC Symbol;Acc:HGNC:19192]
ENSG00000197054	3.43786	0.375183	1.54189	0.166637	0.956915	-4.58343	ZNF763	protein_coding	zinc finger protein 763 [Source:HGNC Symbol;Acc:HGNC:27614]
ENSG00000163116	3.4361	-0.350914	1.57384	0.159155	0.956915	-4.5853	STPG2	protein_coding	sperm tail PG-rich repeat containing 2 [Source:HGNC Symbol;Acc:HGNC:28712]
ENSG00000166833	3.43423	-1.08455	1.56125	0.162066	0.956915	-4.58744	NAV2	protein_coding	neuron navigator 2 [Source:HGNC Symbol;Acc:HGNC:15997]
ENSG00000085465	3.43192	0.234029	1.54896	0.164954	0.956915	-4.58383	OVGP1	protein_coding	oviductal glycoprotein 1 [Source:HGNC Symbol;Acc:HGNC:8524]
ENSG00000143858	3.43138	0.0424336	1.29998	0.234433	0.956915	-4.58951	SYT2	protein_coding	synaptotagmin 2 [Source:HGNC Symbol;Acc:HGNC:11510]
ENSG00000169203	3.42562	-0.831898	1.57074	0.159868	0.956915	-4.58669	NPIPB12	protein_coding	nuclear pore complex interacting protein family member B12 [Source:HGNC Symbol;Acc:HGNC:37491]
ENSG00000116031	3.41988	-2.81832	1.16829	0.280619	0.956915	-4.59373	CD207	protein_coding	CD207 molecule [Source:HGNC Symbol;Acc:HGNC:17935]
ENSG00000182685	3.41469	-0.808016	1.56503	0.161186	0.956915	-4.58672	BRICD5	protein_coding	BRICHOS domain containing 5 [Source:HGNC Symbol;Acc:HGNC:28309]
ENSG00000160654	3.40489	-2.66581	1.23183	0.257453	0.956915	-4.59312	CD3G	protein_coding	CD3 gamma subunit of T-cell receptor complex [Source:HGNC Symbol;Acc:HGNC:1675]
ENSG00000172818	3.40246	-2.78223	1.28409	0.239635	0.956915	-4.5927	OVOL1	protein_coding	ovo like transcriptional repressor 1 [Source:HGNC Symbol;Acc:HGNC:8525]
ENSG00000172548	3.40246	-2.78223	1.28409	0.239635	0.956915	-4.5927	NIPAL4	protein_coding	NIPA like domain containing 4 [Source:HGNC Symbol;Acc:HGNC:28018]
ENSG00000143776	3.4011	-0.577193	1.52943	0.169642	0.956915	-4.5867	CDC42BPA	protein_coding	CDC42 binding protein kinase alpha [Source:HGNC Symbol;Acc:HGNC:1737]
ENSG00000123191	3.40046	1.17546	1.94869	0.0919881	0.956915	-4.5665	ATP7B	protein_coding	ATPase copper transporting beta [Source:HGNC Symbol;Acc:HGNC:870]
ENSG00000254093	3.39454	0.957004	1.45978	0.187361	0.956915	-4.58284	PINX1	protein_coding	PIN2 (TERF1) interacting telomerase inhibitor 1 [Source:HGNC Symbol;Acc:HGNC:30046]
ENSG00000188493	3.39214	0.675148	1.47996	0.182061	0.956915	-4.58365	ACTMAP	protein_coding	actin maturation protease [Source:HGNC Symbol;Acc:HGNC:24758]
ENSG00000124882	3.38903	1.57845	1.95803	0.0907264	0.956915	-4.55948	EREG	protein_coding	epiregulin [Source:HGNC Symbol;Acc:HGNC:3443]
ENSG00000170989	3.38683	0.00346102	1.36195	0.215066	0.956915	-4.58836	S1PR1	protein_coding	sphingosine-1-phosphate receptor 1 [Source:HGNC Symbol;Acc:HGNC:3165]
ENSG00000147889	3.38307	-0.880393	1.52299	0.171212	0.956915	-4.58754	CDKN2A	protein_coding	cyclin dependent kinase inhibitor 2A [Source:HGNC Symbol;Acc:HGNC:1787]
ENSG00000070404	3.38131	-0.756403	1.54449	0.166015	0.956915	-4.58691	FSTL3	protein_coding	follistatin like 3 [Source:HGNC Symbol;Acc:HGNC:3973]
ENSG00000165507	3.37949	0.573695	1.26685	0.245393	0.956915	-4.58919	DEPP1	protein_coding	DEPP autophagy regulator 1 [Source:HGNC Symbol;Acc:HGNC:23355]
ENSG00000185008	3.37644	-2.0175	1.38307	0.208795	0.956915	-4.59115	ROBO2	protein_coding	roundabout guidance receptor 2 [Source:HGNC Symbol;Acc:HGNC:10250]
ENSG00000100285	3.37523	0.350315	1.50282	0.176223	0.956915	-4.58441	NEFH	protein_coding	neurofilament heavy chain [Source:HGNC Symbol;Acc:HGNC:7737]
ENSG00000163235	3.37464	-1.10662	1.52618	0.170433	0.956915	-4.58799	TGFA	protein_coding	transforming growth factor alpha [Source:HGNC Symbol;Acc:HGNC:11765]
ENSG00000135218	3.3746	4.30749	3.90468	0.00576428	0.956915	-4.2133	CD36	protein_coding	CD36 molecule [Source:HGNC Symbol;Acc:HGNC:1663]
ENSG00000196653	3.37317	-2.61199	1.0587	0.324606	0.956915	-4.59464	ZNF502	protein_coding	zinc finger protein 502 [Source:HGNC Symbol;Acc:HGNC:23718]
ENSG00000163703	3.36604	0.256912	1.49625	0.177883	0.956915	-4.58489	CRELD1	protein_coding	cysteine rich with EGF like domains 1 [Source:HGNC Symbol;Acc:HGNC:14630]
ENSG00000010818	3.36347	4.46508	3.06004	0.0181276	0.956915	-4.27824	HIVEP2	protein_coding	HIVEP zinc finger 2 [Source:HGNC Symbol;Acc:HGNC:4921]
ENSG00000169228	3.36303	0.341398	1.49516	0.17816	0.956915	-4.58461	RAB24	protein_coding	RAB24, member RAS oncogene family [Source:HGNC Symbol;Acc:HGNC:9765]
ENSG00000006327	3.3609	2.64645	3.15444	0.0158708	0.956915	-4.45203	TNFRSF12A	protein_coding	TNF receptor superfamily member 12A [Source:HGNC Symbol;Acc:HGNC:18152]
ENSG00000181638	3.35437	0.24417	1.85486	0.105644	0.956915	-4.57725	ZFP41	protein_coding	ZFP41 zinc finger protein [Source:HGNC Symbol;Acc:HGNC:26786]
ENSG00000167768	3.34704	-2.62657	1.05229	0.32734	0.956915	-4.5947	KRT1	protein_coding	keratin 1 [Source:HGNC Symbol;Acc:HGNC:6412]
ENSG00000143013	3.34428	0.359874	1.46729	0.185374	0.956915	-4.58517	LMO4	protein_coding	LIM domain only 4 [Source:HGNC Symbol;Acc:HGNC:6644]
ENSG00000172575	3.33356	-2.63408	1.04897	0.328764	0.956915	-4.59473	RASGRP1	protein_coding	RAS guanyl releasing protein 1 [Source:HGNC Symbol;Acc:HGNC:9878]
ENSG00000124491	3.33066	4.72482	2.25498	0.0584437	0.956915	-4.3739	F13A1	protein_coding	coagulation factor XIII A chain [Source:HGNC Symbol;Acc:HGNC:3531]
ENSG00000108786	3.3284	-1.18723	1.46997	0.184668	0.956915	-4.58893	HSD17B1	protein_coding	hydroxysteroid 17-beta dehydrogenase 1 [Source:HGNC Symbol;Acc:HGNC:5210]
ENSG00000175544	3.3284	-1.18723	1.46997	0.184668	0.956915	-4.58893	CABP4	protein_coding	calcium binding protein 4 [Source:HGNC Symbol;Acc:HGNC:1386]
ENSG00000167483	3.32484	-0.968403	1.50229	0.176356	0.956915	-4.58804	NIBAN3	protein_coding	niban apoptosis regulator 3 [Source:HGNC Symbol;Acc:HGNC:24130]
ENSG00000065320	3.32301	1.75397	2.78273	0.0269538	0.956915	-4.52535	NTN1	protein_coding	netrin 1 [Source:HGNC Symbol;Acc:HGNC:8029]
ENSG00000111325	3.32243	-0.376124	1.52415	0.170928	0.956915	-4.58626	OGFOD2	protein_coding	2-oxoglutarate and iron dependent oxygenase domain containing 2 [Source:HGNC Symbol;Acc:HGNC:25823]
ENSG00000165929	3.31859	-2.71934	1.20396	0.267407	0.956915	-4.59339	TC2N	protein_coding	tandem C2 domains, nuclear [Source:HGNC Symbol;Acc:HGNC:19859]
ENSG00000256269	3.31645	1.79964	2.43738	0.0446379	0.956915	-4.53542	HMBS	protein_coding	hydroxymethylbilane synthase [Source:HGNC Symbol;Acc:HGNC:4982]
ENSG00000047579	3.31407	1.41165	1.3289	0.225215	0.956915	-4.58449	DTNBP1	protein_coding	dystrobrevin binding protein 1 [Source:HGNC Symbol;Acc:HGNC:17328]
ENSG00000163734	3.31367	2.61987	3.20809	0.0147234	0.956915	-4.45178	CXCL3	protein_coding	C-X-C motif chemokine ligand 3 [Source:HGNC Symbol;Acc:HGNC:4604]
ENSG00000175505	3.30105	-0.0667413	1.35649	0.216714	0.956915	-4.58861	CLCF1	protein_coding	cardiotrophin like cytokine factor 1 [Source:HGNC Symbol;Acc:HGNC:17412]
ENSG00000175701	3.29978	-0.159393	1.45023	0.189917	0.956915	-4.58703	MTLN	protein_coding	mitoregulin [Source:HGNC Symbol;Acc:HGNC:27339]
ENSG00000124103	3.29818	-0.20681	1.4996	0.177036	0.956915	-4.58623	FAM209A	protein_coding	family with sequence similarity 209 member A [Source:HGNC Symbol;Acc:HGNC:16100]
ENSG00000164398	3.29133	-2.65761	1.03848	0.333293	0.956915	-4.59482	ACSL6	protein_coding	acyl-CoA synthetase long chain family member 6 [Source:HGNC Symbol;Acc:HGNC:16496]
ENSG00000067113	3.29054	-0.390553	1.50662	0.175269	0.956915	-4.5866	PLPP1	protein_coding	phospholipid phosphatase 1 [Source:HGNC Symbol;Acc:HGNC:9228]
ENSG00000135338	3.27317	-0.535178	1.43331	0.194525	0.956915	-4.58821	LCA5	protein_coding	lebercilin LCA5 [Source:HGNC Symbol;Acc:HGNC:31923]
ENSG00000148057	3.26656	1.61096	1.31472	0.229694	0.956915	-4.58383	IDNK	protein_coding	IDNK gluconokinase [Source:HGNC Symbol;Acc:HGNC:31367]
ENSG00000109943	3.26302	-1.31021	1.40973	0.201111	0.956915	-4.58995	CRTAM	protein_coding	cytotoxic and regulatory T cell molecule [Source:HGNC Symbol;Acc:HGNC:24313]
ENSG00000267534	3.26155	0.102974	1.64823	0.142926	0.956915	-4.58225	S1PR2	protein_coding	sphingosine-1-phosphate receptor 2 [Source:HGNC Symbol;Acc:HGNC:3169]
ENSG00000186810	3.2591	-1.07617	1.43742	0.193397	0.956915	-4.58919	CXCR3	protein_coding	C-X-C motif chemokine receptor 3 [Source:HGNC Symbol;Acc:HGNC:4540]
ENSG00000130748	3.25643	1.32943	2.11655	0.0717475	0.956915	-4.55893	TMEM160	protein_coding	transmembrane protein 160 [Source:HGNC Symbol;Acc:HGNC:26042]
ENSG00000198478	3.25639	0.108863	1.45969	0.187387	0.956915	-4.58612	SH3BGRL2	protein_coding	SH3 domain binding glutamate rich protein like 2 [Source:HGNC Symbol;Acc:HGNC:15567]
ENSG00000164841	3.25179	-2.8879	1.11723	0.300465	0.956915	-4.59418	TMEM74	protein_coding	transmembrane protein 74 [Source:HGNC Symbol;Acc:HGNC:26409]
ENSG00000167549	3.25173	-1.05043	1.46446	0.186122	0.956915	-4.58876	CORO6	protein_coding	coronin 6 [Source:HGNC Symbol;Acc:HGNC:21356]
ENSG00000156049	3.25173	-1.05043	1.46446	0.186122	0.956915	-4.58876	GNA14	protein_coding	G protein subunit alpha 14 [Source:HGNC Symbol;Acc:HGNC:4382]
ENSG00000101574	3.25149	1.05146	1.35743	0.216432	0.956915	-4.58533	METTL4	protein_coding	methyltransferase 4, N6-adenosine [Source:HGNC Symbol;Acc:HGNC:24726]
ENSG00000100926	3.24651	-0.297453	1.7303	0.126825	0.956915	-4.58231	TM9SF1	protein_coding	transmembrane 9 superfamily member 1 [Source:HGNC Symbol;Acc:HGNC:11864]
ENSG00000205643	3.24604	0.501616	1.42036	0.198117	0.956915	-4.58577	CDPF1	protein_coding	cysteine rich DPF motif domain containing 1 [Source:HGNC Symbol;Acc:HGNC:33710]
ENSG00000096433	3.24481	0.202962	1.44303	0.191866	0.956915	-4.5862	ITPR3	protein_coding	inositol 1,4,5-trisphosphate receptor type 3 [Source:HGNC Symbol;Acc:HGNC:6182]
ENSG00000039068	3.24059	-2.69158	1.02655	0.338506	0.956915	-4.59492	CDH1	protein_coding	cadherin 1 [Source:HGNC Symbol;Acc:HGNC:1748]
ENSG00000165912	3.2369	-1.56419	1.35129	0.218295	0.956915	-4.59102	PACSIN3	protein_coding	protein kinase C and casein kinase substrate in neurons 3 [Source:HGNC Symbol;Acc:HGNC:8572]
ENSG00000175262	3.23683	-0.782964	1.46739	0.185346	0.956915	-4.58818	C1orf127	protein_coding	chromosome 1 open reading frame 127 [Source:HGNC Symbol;Acc:HGNC:26730]
ENSG00000179921	3.2334	-1.69747	1.33791	0.222406	0.956915	-4.59133	GPBAR1	protein_coding	G protein-coupled bile acid receptor 1 [Source:HGNC Symbol;Acc:HGNC:19680]
ENSG00000099849	3.23315	-1.21957	1.43655	0.193635	0.956915	-4.58944	RASSF7	protein_coding	Ras association domain family member 7 [Source:HGNC Symbol;Acc:HGNC:1166]
ENSG00000072694	3.23225	0.131599	1.39664	0.204851	0.956915	-4.58736	FCGR2B	protein_coding	Fc gamma receptor IIb [Source:HGNC Symbol;Acc:HGNC:3618]
ENSG00000274512	3.2292	-2.06127	1.32021	0.22795	0.956915	-4.59187	TBC1D3L	protein_coding	TBC1 domain family member 3L [Source:HGNC Symbol;Acc:HGNC:51246]
ENSG00000140682	3.22743	-1.24624	1.40397	0.20275	0.956915	-4.58993	TGFB1I1	protein_coding	transforming growth factor beta 1 induced transcript 1 [Source:HGNC Symbol;Acc:HGNC:11767]
ENSG00000183570	3.22002	0.00515856	1.43007	0.195419	0.956915	-4.587	PCBP3	protein_coding	poly(rC) binding protein 3 [Source:HGNC Symbol;Acc:HGNC:8651]
ENSG00000204397	3.2191	1.59441	1.2809	0.240691	0.956915	-4.58522	CARD16	protein_coding	caspase recruitment domain family member 16 [Source:HGNC Symbol;Acc:HGNC:33701]
ENSG00000156711	3.2182	-0.115176	1.41054	0.20088	0.956915	-4.58768	MAPK13	protein_coding	mitogen-activated protein kinase 13 [Source:HGNC Symbol;Acc:HGNC:6875]
ENSG00000160932	3.21533	-2.78223	1.16984	0.280034	0.956915	-4.59371	LY6E	protein_coding	lymphocyte antigen 6 family member E [Source:HGNC Symbol;Acc:HGNC:6727]
ENSG00000168334	3.21533	-2.78223	1.16984	0.280034	0.956915	-4.59371	XIRP1	protein_coding	xin actin binding repeat containing 1 [Source:HGNC Symbol;Acc:HGNC:14301]
ENSG00000137266	3.21453	-2.70985	1.02048	0.341184	0.956915	-4.59497	SLC22A23	protein_coding	solute carrier family 22 member 23 [Source:HGNC Symbol;Acc:HGNC:21106]
ENSG00000161649	3.21427	-2.90358	1.10569	0.305104	0.956915	-4.59428	CD300LG	protein_coding	CD300 molecule like family member g [Source:HGNC Symbol;Acc:HGNC:30455]
ENSG00000179397	3.21238	0.419261	1.41297	0.200194	0.956915	-4.58621	CATSPERE	protein_coding	catsper channel auxiliary subunit epsilon [Source:HGNC Symbol;Acc:HGNC:28491]
ENSG00000173825	3.20812	-0.30825	1.33124	0.22448	0.956915	-4.58954	TIGD3	protein_coding	tigger transposable element derived 3 [Source:HGNC Symbol;Acc:HGNC:18334]
ENSG00000163412	3.20399	1.06279	1.12361	0.297921	0.956915	-4.59198	EIF4E3	protein_coding	eukaryotic translation initiation factor 4E family member 3 [Source:HGNC Symbol;Acc:HGNC:31837]
ENSG00000074706	3.20222	-0.177574	1.72672	0.127489	0.956915	-4.58188	IPCEF1	protein_coding	interaction protein for cytohesin exchange factors 1 [Source:HGNC Symbol;Acc:HGNC:21204]
ENSG00000122877	3.19877	1.74049	1.90116	0.0986758	0.956915	-4.55826	EGR2	protein_coding	early growth response 2 [Source:HGNC Symbol;Acc:HGNC:3239]
ENSG00000101447	3.19325	0.431941	1.40152	0.20345	0.956915	-4.58643	FAM83D	protein_coding	family with sequence similarity 83 member D [Source:HGNC Symbol;Acc:HGNC:16122]
ENSG00000144214	3.19241	-0.713767	1.44729	0.190712	0.956915	-4.58835	LYG1	protein_coding	lysozyme g1 [Source:HGNC Symbol;Acc:HGNC:27014]
ENSG00000248487	3.189	0.943942	1.34823	0.219231	0.956915	-4.58603	ABHD14A	protein_coding	abhydrolase domain containing 14A [Source:HGNC Symbol;Acc:HGNC:24538]
ENSG00000178222	3.18895	0.0489605	1.2337	0.256799	0.956915	-4.59081	RNF212	protein_coding	ring finger protein 212 [Source:HGNC Symbol;Acc:HGNC:27729]
ENSG00000176182	3.18788	-0.0511724	1.43388	0.194367	0.956915	-4.58707	MYPOP	protein_coding	Myb related transcription factor, partner of profilin [Source:HGNC Symbol;Acc:HGNC:20178]
ENSG00000105327	3.1829	0.295816	1.25854	0.248211	0.956915	-4.58992	BBC3	protein_coding	BCL2 binding component 3 [Source:HGNC Symbol;Acc:HGNC:17868]
ENSG00000140961	3.18263	-0.992257	1.39987	0.203923	0.956915	-4.58959	OSGIN1	protein_coding	oxidative stress induced growth inhibitor 1 [Source:HGNC Symbol;Acc:HGNC:30093]
ENSG00000122432	3.18161	-0.263515	1.43585	0.193828	0.956915	-4.58756	SPATA1	protein_coding	spermatogenesis associated 1 [Source:HGNC Symbol;Acc:HGNC:14682]
ENSG00000163106	3.18059	0.201518	1.38091	0.209431	0.956915	-4.58752	HPGDS	protein_coding	hematopoietic prostaglandin D synthase [Source:HGNC Symbol;Acc:HGNC:17890]
ENSG00000244486	3.17663	-0.434854	1.32009	0.227988	0.956915	-4.58994	SCARF2	protein_coding	scavenger receptor class F member 2 [Source:HGNC Symbol;Acc:HGNC:19869]
ENSG00000114270	3.17646	-1.19726	1.41363	0.200008	0.956915	-4.58972	COL7A1	protein_coding	collagen type VII alpha 1 chain [Source:HGNC Symbol;Acc:HGNC:2214]
ENSG00000132975	3.17517	-2.91998	1.09362	0.31002	0.956915	-4.59438	GPR12	protein_coding	G protein-coupled receptor 12 [Source:HGNC Symbol;Acc:HGNC:4466]
ENSG00000100385	3.17246	-2.73911	1.01055	0.345598	0.956915	-4.59505	IL2RB	protein_coding	interleukin 2 receptor subunit beta [Source:HGNC Symbol;Acc:HGNC:6009]
ENSG00000153563	3.17246	-2.73911	1.01055	0.345598	0.956915	-4.59505	CD8A	protein_coding	CD8 subunit alpha [Source:HGNC Symbol;Acc:HGNC:1706]
ENSG00000163599	3.17246	-2.73911	1.01055	0.345598	0.956915	-4.59505	CTLA4	protein_coding	cytotoxic T-lymphocyte associated protein 4 [Source:HGNC Symbol;Acc:HGNC:2505]
ENSG00000166220	3.16663	-1.07506	1.42462	0.196929	0.956915	-4.58937	TBATA	protein_coding	thymus, brain and testes associated [Source:HGNC Symbol;Acc:HGNC:23511]
ENSG00000117115	3.16403	0.753386	1.31538	0.229484	0.956915	-4.58755	PADI2	protein_coding	peptidyl arginine deiminase 2 [Source:HGNC Symbol;Acc:HGNC:18341]
ENSG00000156966	3.16252	0.141742	1.54911	0.164919	0.956915	-4.58416	B3GNT7	protein_coding	UDP-GlcNAc:betaGal beta-1,3-N-acetylglucosaminyltransferase 7 [Source:HGNC Symbol;Acc:HGNC:18811]
ENSG00000118557	3.16138	1.26019	1.29724	0.235323	0.956915	-4.58627	PMFBP1	protein_coding	polyamine modulated factor 1 binding protein 1 [Source:HGNC Symbol;Acc:HGNC:17728]
ENSG00000243789	3.15224	-1.11361	1.40004	0.203874	0.956915	-4.58978	JMJD7	protein_coding	jumonji domain containing 7 [Source:HGNC Symbol;Acc:HGNC:34397]
ENSG00000112245	3.15208	-0.218763	1.39408	0.20559	0.956915	-4.58822	PTP4A1	protein_coding	protein tyrosine phosphatase 4A1 [Source:HGNC Symbol;Acc:HGNC:9634]
ENSG00000166750	3.15024	0.980029	1.32042	0.227883	0.956915	-4.58667	SLFN5	protein_coding	schlafen family member 5 [Source:HGNC Symbol;Acc:HGNC:28286]
ENSG00000100505	3.14666	0.115739	1.38025	0.209624	0.956915	-4.58774	TRIM9	protein_coding	tripartite motif containing 9 [Source:HGNC Symbol;Acc:HGNC:16288]
ENSG00000149418	3.14661	1.53618	2.09098	0.0745183	0.956915	-4.55559	ST14	protein_coding	ST14 transmembrane serine protease matriptase [Source:HGNC Symbol;Acc:HGNC:11344]
ENSG00000042832	3.14392	-0.0876702	1.40438	0.202632	0.956915	-4.58773	TG	protein_coding	thyroglobulin [Source:HGNC Symbol;Acc:HGNC:11764]
ENSG00000152495	3.14212	-2.76002	1.0033	0.348852	0.956915	-4.59511	CAMK4	protein_coding	calcium/calmodulin dependent protein kinase IV [Source:HGNC Symbol;Acc:HGNC:1464]
ENSG00000125255	3.14212	-2.76002	1.0033	0.348852	0.956915	-4.59511	SLC10A2	protein_coding	solute carrier family 10 member 2 [Source:HGNC Symbol;Acc:HGNC:10906]
ENSG00000126790	3.13769	1.73979	1.21241	0.264355	0.956915	-4.58718	L3HYPDH	protein_coding	trans-L-3-hydroxyproline dehydratase [Source:HGNC Symbol;Acc:HGNC:20488]
ENSG00000012779	3.13436	-2.93716	1.08096	0.315247	0.956915	-4.59449	ALOX5	protein_coding	arachidonate 5-lipoxygenase [Source:HGNC Symbol;Acc:HGNC:435]
ENSG00000137880	3.13436	-2.93716	1.08096	0.315247	0.956915	-4.59449	GCHFR	protein_coding	GTP cyclohydrolase I feedback regulator [Source:HGNC Symbol;Acc:HGNC:4194]
ENSG00000164949	3.13436	-2.93716	1.08096	0.315247	0.956915	-4.59449	GEM	protein_coding	GTP binding protein overexpressed in skeletal muscle [Source:HGNC Symbol;Acc:HGNC:4234]
ENSG00000168546	3.12991	-0.237213	1.16298	0.282629	0.956915	-4.59243	GFRA2	protein_coding	GDNF family receptor alpha 2 [Source:HGNC Symbol;Acc:HGNC:4244]
ENSG00000008517	3.12618	-2.77095	0.999452	0.350587	0.956915	-4.59514	IL32	protein_coding	interleukin 32 [Source:HGNC Symbol;Acc:HGNC:16830]
ENSG00000205927	3.12618	-2.77095	0.999452	0.350587	0.956915	-4.59514	OLIG2	protein_coding	oligodendrocyte transcription factor 2 [Source:HGNC Symbol;Acc:HGNC:9398]
ENSG00000204256	3.1257	2.00399	2.59829	0.0352462	0.956915	-4.52053	BRD2	protein_coding	bromodomain containing 2 [Source:HGNC Symbol;Acc:HGNC:1103]
ENSG00000172247	3.1243	3.51977	3.31991	0.0126069	0.956915	-4.35588	C1QTNF4	protein_coding	C1q and TNF related 4 [Source:HGNC Symbol;Acc:HGNC:14346]
ENSG00000169252	3.12399	5.25841	5.42508	0.000953849	0.947532	-3.95654	ADRB2	protein_coding	adrenoceptor beta 2 [Source:HGNC Symbol;Acc:HGNC:286]
ENSG00000073737	3.12116	0.962626	2.06707	0.0772062	0.956915	-4.56593	DHRS9	protein_coding	dehydrogenase/reductase 9 [Source:HGNC Symbol;Acc:HGNC:16888]
ENSG00000170160	3.11701	0.660243	1.47373	0.183685	0.956915	-4.58387	CCDC144A	protein_coding	coiled-coil domain containing 144A [Source:HGNC Symbol;Acc:HGNC:29072]
ENSG00000185305	3.11679	1.60804	1.23259	0.257188	0.956915	-4.58699	ARL15	protein_coding	ADP ribosylation factor like GTPase 15 [Source:HGNC Symbol;Acc:HGNC:25945]
ENSG00000111344	3.1165	-1.12396	1.31187	0.230603	0.956915	-4.59102	RASAL1	protein_coding	RAS protein activator like 1 [Source:HGNC Symbol;Acc:HGNC:9873]
ENSG00000119608	3.11602	-1.09208	1.39692	0.204772	0.956915	-4.58979	PROX2	protein_coding	prospero homeobox 2 [Source:HGNC Symbol;Acc:HGNC:26715]
ENSG00000135643	3.11072	-0.305377	1.2721	0.243626	0.956915	-4.59058	KCNMB4	protein_coding	potassium calcium-activated channel subfamily M regulatory beta subunit 4 [Source:HGNC Symbol;Acc:HGNC:6289]
ENSG00000139899	3.10828	-0.880393	1.40227	0.203237	0.956915	-4.58937	CBLN3	protein_coding	cerebellin 3 precursor [Source:HGNC Symbol;Acc:HGNC:20146]
ENSG00000171316	3.1046	4.91824	1.81669	0.111743	0.956915	-4.44558	CHD7	protein_coding	chromodomain helicase DNA binding protein 7 [Source:HGNC Symbol;Acc:HGNC:20626]
ENSG00000196967	3.09973	0.750884	1.29892	0.234776	0.956915	-4.58797	ZNF585A	protein_coding	zinc finger protein 585A [Source:HGNC Symbol;Acc:HGNC:26305]
ENSG00000135045	3.0981	-0.0240909	1.34744	0.219473	0.956915	-4.5887	C9orf40	protein_coding	chromosome 9 open reading frame 40 [Source:HGNC Symbol;Acc:HGNC:23433]
ENSG00000164077	3.09729	0.902499	1.30147	0.233949	0.956915	-4.58746	MON1A	protein_coding	MON1 homolog A, secretory trafficking associated [Source:HGNC Symbol;Acc:HGNC:28207]
ENSG00000185800	3.09722	-1.64248	1.29354	0.236528	0.956915	-4.5918	DMWD	protein_coding	DM1 locus, WD repeat containing [Source:HGNC Symbol;Acc:HGNC:2936]
ENSG00000011332	3.09706	-1.11507	1.31013	0.231159	0.956915	-4.59104	DPF1	protein_coding	double PHD fingers 1 [Source:HGNC Symbol;Acc:HGNC:20225]
ENSG00000118997	3.09599	0.00395696	1.3807	0.209492	0.956915	-4.58799	DNAH7	protein_coding	dynein axonemal heavy chain 7 [Source:HGNC Symbol;Acc:HGNC:18661]
ENSG00000259120	3.09519	-0.00995727	1.34866	0.219099	0.956915	-4.58865	SMIM6	protein_coding	small integral membrane protein 6 [Source:HGNC Symbol;Acc:HGNC:40032]
ENSG00000131379	3.09282	-1.67287	1.32345	0.226927	0.956915	-4.59147	C3orf20	protein_coding	chromosome 3 open reading frame 20 [Source:HGNC Symbol;Acc:HGNC:25320]
ENSG00000187479	3.09282	-1.67287	1.32345	0.226927	0.956915	-4.59147	C11orf96	protein_coding	chromosome 11 open reading frame 96 [Source:HGNC Symbol;Acc:HGNC:38675]
ENSG00000274618	3.09258	-2.79386	0.991269	0.3543	0.956915	-4.59521	H4C6	protein_coding	H4 clustered histone 6 [Source:HGNC Symbol;Acc:HGNC:4783]
ENSG00000176401	3.0925	0.751525	1.31677	0.229042	0.956915	-4.58752	EID2B	protein_coding	EP300 interacting inhibitor of differentiation 2B [Source:HGNC Symbol;Acc:HGNC:26796]
ENSG00000163331	3.09165	-2.95519	1.06764	0.32082	0.956915	-4.5946	DAPL1	protein_coding	death associated protein like 1 [Source:HGNC Symbol;Acc:HGNC:21490]
ENSG00000185101	3.09164	-0.223122	1.26817	0.24495	0.956915	-4.59053	ANO9	protein_coding	anoctamin 9 [Source:HGNC Symbol;Acc:HGNC:20679]
ENSG00000163545	3.08882	-0.354954	1.3895	0.206918	0.956915	-4.58859	NUAK2	protein_coding	NUAK family kinase 2 [Source:HGNC Symbol;Acc:HGNC:29558]
ENSG00000187266	3.0874	0.561617	1.1726	0.278993	0.956915	-4.59141	EPOR	protein_coding	erythropoietin receptor [Source:HGNC Symbol;Acc:HGNC:3416]
ENSG00000147408	3.08476	3.08859	3.726	0.0072825	0.956915	-4.37892	CSGALNACT1	protein_coding	chondroitin sulfate N-acetylgalactosaminyltransferase 1 [Source:HGNC Symbol;Acc:HGNC:24290]
ENSG00000197629	3.07977	5.06404	3.33478	0.012351	0.956915	-4.17587	MPEG1	protein_coding	macrophage expressed 1 [Source:HGNC Symbol;Acc:HGNC:29619]
ENSG00000170893	3.0786	-1.15818	1.35296	0.217785	0.956915	-4.5905	TRH	protein_coding	thyrotropin releasing hormone [Source:HGNC Symbol;Acc:HGNC:12298]
ENSG00000198821	3.07483	-2.80588	0.986911	0.35629	0.956915	-4.59524	CD247	protein_coding	CD247 molecule [Source:HGNC Symbol;Acc:HGNC:1677]
ENSG00000171401	3.07483	-2.80588	0.986911	0.35629	0.956915	-4.59524	KRT13	protein_coding	keratin 13 [Source:HGNC Symbol;Acc:HGNC:6415]
ENSG00000092051	3.07421	-0.450538	1.34631	0.219817	0.956915	-4.58952	JPH4	protein_coding	junctophilin 4 [Source:HGNC Symbol;Acc:HGNC:20156]
ENSG00000197253	3.07415	4.30629	1.97078	0.0890328	0.956915	-4.44594	TPSB2	protein_coding	tryptase beta 2 [Source:HGNC Symbol;Acc:HGNC:14120]
ENSG00000157077	3.07029	1.22225	1.0039	0.348581	0.956915	-4.59524	ZFYVE9	protein_coding	zinc finger FYVE-type containing 9 [Source:HGNC Symbol;Acc:HGNC:6775]
ENSG00000126246	3.06219	0.0648751	1.17259	0.278997	0.956915	-4.59198	IGFLR1	protein_coding	IGF like family receptor 1 [Source:HGNC Symbol;Acc:HGNC:23620]
ENSG00000133627	3.05836	0.988385	1.23584	0.256046	0.956915	-4.58901	ACTR3B	protein_coding	actin related protein 3B [Source:HGNC Symbol;Acc:HGNC:17256]
ENSG00000136897	3.05734	2.19911	1.12502	0.297364	0.956915	-4.58938	MRPL50	protein_coding	mitochondrial ribosomal protein L50 [Source:HGNC Symbol;Acc:HGNC:16654]
ENSG00000158887	3.05708	0.585782	1.28051	0.240821	0.956915	-4.58884	MPZ	protein_coding	myelin protein zero [Source:HGNC Symbol;Acc:HGNC:7225]
ENSG00000160856	3.0564	-2.81832	0.982353	0.35838	0.956915	-4.59528	FCRL3	protein_coding	Fc receptor like 3 [Source:HGNC Symbol;Acc:HGNC:18506]
ENSG00000152492	3.05297	-1.34446	1.26615	0.245629	0.956915	-4.59187	CCDC50	protein_coding	coiled-coil domain containing 50 [Source:HGNC Symbol;Acc:HGNC:18111]
ENSG00000178093	3.05258	-1.06463	1.3214	0.227575	0.956915	-4.59082	TSSK6	protein_coding	testis specific serine kinase 6 [Source:HGNC Symbol;Acc:HGNC:30410]
ENSG00000130203	3.05249	1.24238	2.18772	0.0645659	0.956915	-4.55836	APOE	protein_coding	apolipoprotein E [Source:HGNC Symbol;Acc:HGNC:613]
ENSG00000105499	3.04686	-2.97418	1.0536	0.326778	0.956915	-4.59471	PLA2G4C	protein_coding	phospholipase A2 group IVC [Source:HGNC Symbol;Acc:HGNC:9037]
ENSG00000197361	3.04686	-2.97418	1.0536	0.326778	0.956915	-4.59471	FBXL22	protein_coding	F-box and leucine rich repeat protein 22 [Source:HGNC Symbol;Acc:HGNC:27537]
ENSG00000136404	3.045	-0.260881	1.24745	0.252013	0.956915	-4.59096	TM6SF1	protein_coding	transmembrane 6 superfamily member 1 [Source:HGNC Symbol;Acc:HGNC:11860]
ENSG00000189167	3.04356	-0.895502	1.27732	0.241884	0.956915	-4.59125	ZAR1L	protein_coding	zygote arrest 1 like [Source:HGNC Symbol;Acc:HGNC:37116]
ENSG00000186115	3.04304	-1.00605	1.36461	0.214268	0.956915	-4.59012	CYP4F2	protein_coding	cytochrome P450 family 4 subfamily F member 2 [Source:HGNC Symbol;Acc:HGNC:2645]
ENSG00000149557	3.04285	-0.942733	1.34655	0.219743	0.956915	-4.59029	FEZ1	protein_coding	fasciculation and elongation protein zeta 1 [Source:HGNC Symbol;Acc:HGNC:3659]
ENSG00000002933	3.04192	-1.03532	1.35509	0.217139	0.956915	-4.5903	TMEM176A	protein_coding	transmembrane protein 176A [Source:HGNC Symbol;Acc:HGNC:24930]
ENSG00000249222	3.04071	-1.24624	1.32538	0.226319	0.956915	-4.59099	ATP5MGL	protein_coding	ATP synthase membrane subunit g like [Source:HGNC Symbol;Acc:HGNC:13213]
ENSG00000188626	3.03843	-1.88172	1.1731	0.278805	0.956915	-4.59333	GOLGA8M	protein_coding	golgin A8 family member M [Source:HGNC Symbol;Acc:HGNC:44404]
ENSG00000110944	3.03804	-0.508753	1.34503	0.22021	0.956915	-4.58964	IL23A	protein_coding	interleukin 23 subunit alpha [Source:HGNC Symbol;Acc:HGNC:15488]
ENSG00000137441	3.03722	-2.83121	0.977581	0.360578	0.956915	-4.59532	FGFBP2	protein_coding	fibroblast growth factor binding protein 2 [Source:HGNC Symbol;Acc:HGNC:29451]
ENSG00000181143	3.03722	-2.83121	0.977581	0.360578	0.956915	-4.59532	MUC16	protein_coding	mucin 16, cell surface associated [Source:HGNC Symbol;Acc:HGNC:15582]
ENSG00000174358	3.03722	-2.83121	0.977581	0.360578	0.956915	-4.59532	SLC6A19	protein_coding	solute carrier family 6 member 19 [Source:HGNC Symbol;Acc:HGNC:27960]
ENSG00000108733	3.03647	-0.108325	1.31392	0.229948	0.956915	-4.58951	PEX12	protein_coding	peroxisomal biogenesis factor 12 [Source:HGNC Symbol;Acc:HGNC:8854]
ENSG00000181773	3.03323	-0.117896	1.2292	0.258378	0.956915	-4.59111	GPR3	protein_coding	G protein-coupled receptor 3 [Source:HGNC Symbol;Acc:HGNC:4484]
ENSG00000164879	3.03295	-0.956606	1.31656	0.229107	0.956915	-4.59075	CA3	protein_coding	carbonic anhydrase 3 [Source:HGNC Symbol;Acc:HGNC:1374]
ENSG00000143363	3.03243	1.51383	1.18391	0.274766	0.956915	-4.58913	PRUNE1	protein_coding	prune exopolyphosphatase 1 [Source:HGNC Symbol;Acc:HGNC:13420]
ENSG00000162814	3.03048	-1.15127	1.34995	0.218704	0.956915	-4.59053	SPATA17	protein_coding	spermatogenesis associated 17 [Source:HGNC Symbol;Acc:HGNC:25184]
ENSG00000101665	3.02976	0.377403	1.29735	0.235289	0.956915	-4.58892	SMAD7	protein_coding	SMAD family member 7 [Source:HGNC Symbol;Acc:HGNC:6773]
ENSG00000168421	3.02778	4.72788	4.11424	0.00440878	0.956915	-4.13622	RHOH	protein_coding	ras homolog family member H [Source:HGNC Symbol;Acc:HGNC:686]
ENSG00000124203	3.02432	0.775865	1.6477	0.143034	0.956915	-4.57879	ZNF831	protein_coding	zinc finger protein 831 [Source:HGNC Symbol;Acc:HGNC:16167]
ENSG00000085265	3.02382	1.66344	1.18306	0.275085	0.956915	-4.58866	FCN1	protein_coding	ficolin 1 [Source:HGNC Symbol;Acc:HGNC:3623]
ENSG00000170482	3.02235	-1.02835	1.3526	0.217895	0.956915	-4.59033	SLC23A1	protein_coding	solute carrier family 23 member 1 [Source:HGNC Symbol;Acc:HGNC:10974]
ENSG00000156469	3.02223	0.948641	1.25934	0.247939	0.956915	-4.58847	MTERF3	protein_coding	mitochondrial transcription termination factor 3 [Source:HGNC Symbol;Acc:HGNC:24258]
ENSG00000178440	3.01916	0.129402	1.32945	0.225043	0.956915	-4.58875	TIMM23B-AGAP6	protein_coding	TIMM23B-AGAP6 readthrough (NMD candidate) [Source:HGNC Symbol;Acc:HGNC:45009]
ENSG00000151065	3.01792	1.16394	1.23442	0.256544	0.956915	-4.58856	DCP1B	protein_coding	decapping mRNA 1B [Source:HGNC Symbol;Acc:HGNC:24451]
ENSG00000171345	3.01725	-2.84457	0.972576	0.362895	0.956915	-4.59536	KRT19	protein_coding	keratin 19 [Source:HGNC Symbol;Acc:HGNC:6436]
ENSG00000167193	3.01614	0.184222	1.17124	0.279506	0.956915	-4.59188	CRK	protein_coding	CRK proto-oncogene, adaptor protein [Source:HGNC Symbol;Acc:HGNC:2362]
ENSG00000117091	3.01217	1.44662	1.20214	0.26807	0.956915	-4.58871	CD48	protein_coding	CD48 molecule [Source:HGNC Symbol;Acc:HGNC:1683]
ENSG00000185664	3.01133	-0.657596	1.35639	0.216745	0.956915	-4.5897	PMEL	protein_coding	premelanosome protein [Source:HGNC Symbol;Acc:HGNC:10880]
ENSG00000081181	3.01027	-0.00995727	1.3347	0.223405	0.956915	-4.58892	ARG2	protein_coding	arginase 2 [Source:HGNC Symbol;Acc:HGNC:664]
ENSG00000147852	3.00881	-0.131882	1.32567	0.226228	0.956915	-4.58933	VLDLR	protein_coding	very low density lipoprotein receptor [Source:HGNC Symbol;Acc:HGNC:12698]
ENSG00000139970	3.00826	-1.5935	1.18177	0.275563	0.956915	-4.59309	RTN1	protein_coding	reticulon 1 [Source:HGNC Symbol;Acc:HGNC:10467]
ENSG00000273559	3.00788	0.42678	1.65057	0.14244	0.956915	-4.58073	CWC25	protein_coding	CWC25 spliceosome associated protein homolog [Source:HGNC Symbol;Acc:HGNC:25989]
ENSG00000197928	3.00136	1.14462	1.04455	0.330667	0.956915	-4.59411	ZNF677	protein_coding	zinc finger protein 677 [Source:HGNC Symbol;Acc:HGNC:28730]
ENSG00000157445	3.00015	0.745163	1.1934	0.271262	0.956915	-4.59064	CACNA2D3	protein_coding	calcium voltage-gated channel auxiliary subunit alpha2delta 3 [Source:HGNC Symbol;Acc:HGNC:15460]
ENSG00000131398	2.99976	-2.99422	1.03877	0.333171	0.956915	-4.59483	KCNC3	protein_coding	potassium voltage-gated channel subfamily C member 3 [Source:HGNC Symbol;Acc:HGNC:6235]
ENSG00000132259	2.99976	-2.99422	1.03877	0.333171	0.956915	-4.59483	CNGA4	protein_coding	cyclic nucleotide gated channel subunit alpha 4 [Source:HGNC Symbol;Acc:HGNC:2152]
ENSG00000122420	2.99976	-2.99422	1.03877	0.333171	0.956915	-4.59483	PTGFR	protein_coding	prostaglandin F receptor [Source:HGNC Symbol;Acc:HGNC:9600]
ENSG00000122386	2.99976	-2.99422	1.03877	0.333171	0.956915	-4.59483	ZNF205	protein_coding	zinc finger protein 205 [Source:HGNC Symbol;Acc:HGNC:12996]
ENSG00000198960	2.9987	1.31616	1.20567	0.266787	0.956915	-4.589	ARMCX6	protein_coding	armadillo repeat containing X-linked 6 [Source:HGNC Symbol;Acc:HGNC:26094]
ENSG00000083857	2.9964	-2.85844	0.967313	0.365343	0.956915	-4.5954	FAT1	protein_coding	FAT atypical cadherin 1 [Source:HGNC Symbol;Acc:HGNC:3595]
ENSG00000196890	2.9964	-2.85844	0.967313	0.365343	0.956915	-4.5954	H2BC26	protein_coding	H2B clustered histone 26 [Source:HGNC Symbol;Acc:HGNC:20514]
ENSG00000160789	2.99615	7.46685	4.21671	0.00387643	0.956915	-3.76214	LMNA	protein_coding	lamin A/C [Source:HGNC Symbol;Acc:HGNC:6636]
ENSG00000106069	2.99579	-0.288184	1.34291	0.220862	0.956915	-4.58929	CHN2	protein_coding	chimerin 2 [Source:HGNC Symbol;Acc:HGNC:1944]
ENSG00000174460	2.99454	-1.35219	1.29726	0.235316	0.956915	-4.59147	ZCCHC12	protein_coding	zinc finger CCHC-type containing 12 [Source:HGNC Symbol;Acc:HGNC:27273]
ENSG00000143127	2.9942	-2.16893	1.21796	0.262369	0.956915	-4.59301	ITGA10	protein_coding	integrin subunit alpha 10 [Source:HGNC Symbol;Acc:HGNC:6135]
ENSG00000173926	2.99258	0.396059	1.76146	0.121174	0.956915	-4.57838	MARCHF3	protein_coding	membrane associated ring-CH-type finger 3 [Source:HGNC Symbol;Acc:HGNC:28728]
ENSG00000167720	2.99092	0.561469	1.27827	0.241565	0.956915	-4.58895	SRR	protein_coding	serine racemase [Source:HGNC Symbol;Acc:HGNC:14398]
ENSG00000164037	2.99009	-1.23336	1.24405	0.253189	0.956915	-4.59205	SLC9B1	protein_coding	solute carrier family 9 member B1 [Source:HGNC Symbol;Acc:HGNC:24244]
ENSG00000203797	2.98997	-0.168577	1.23475	0.256429	0.956915	-4.59107	DDO	protein_coding	D-aspartate oxidase [Source:HGNC Symbol;Acc:HGNC:2727]
ENSG00000169508	2.98501	6.10385	5.30186	0.00109024	0.947532	-3.82167	GPR183	protein_coding	G protein-coupled receptor 183 [Source:HGNC Symbol;Acc:HGNC:3128]
ENSG00000133121	2.98281	0.498817	1.2696	0.244467	0.956915	-4.58929	STARD13	protein_coding	StAR related lipid transfer domain containing 13 [Source:HGNC Symbol;Acc:HGNC:19164]
ENSG00000112182	2.98088	1.35508	1.94924	0.091913	0.956915	-4.56383	BACH2	protein_coding	BTB domain and CNC homolog 2 [Source:HGNC Symbol;Acc:HGNC:14078]
ENSG00000179855	2.97695	2.16289	1.7751	0.118777	0.956915	-4.55383	GIPC3	protein_coding	GIPC PDZ domain containing family member 3 [Source:HGNC Symbol;Acc:HGNC:18183]
ENSG00000221866	2.97641	-1.57612	1.23354	0.256852	0.956915	-4.59246	PLXNA4	protein_coding	plexin A4 [Source:HGNC Symbol;Acc:HGNC:9102]
ENSG00000082781	2.96959	2.52433	2.47777	0.0420618	0.956915	-4.49764	ITGB5	protein_coding	integrin subunit beta 5 [Source:HGNC Symbol;Acc:HGNC:6160]
ENSG00000124181	2.96561	0.47646	1.72982	0.126914	0.956915	-4.57862	PLCG1	protein_coding	phospholipase C gamma 1 [Source:HGNC Symbol;Acc:HGNC:9065]
ENSG00000187678	2.96386	1.85455	2.23238	0.060433	0.956915	-4.54147	SPRY4	protein_coding	sprouty RTK signaling antagonist 4 [Source:HGNC Symbol;Acc:HGNC:15533]
ENSG00000197841	2.95978	1.6418	1.15467	0.285802	0.956915	-4.58981	ZNF181	protein_coding	zinc finger protein 181 [Source:HGNC Symbol;Acc:HGNC:12971]
ENSG00000145491	2.9571	-0.373695	1.21244	0.264345	0.956915	-4.5917	ROPN1L	protein_coding	rhophilin associated tail protein 1 like [Source:HGNC Symbol;Acc:HGNC:24060]
ENSG00000132465	2.95635	0.374627	1.22177	0.261009	0.956915	-4.59058	JCHAIN	protein_coding	joining chain of multimeric IgA and IgM [Source:HGNC Symbol;Acc:HGNC:5713]
ENSG00000165113	2.95614	1.53563	1.16537	0.281722	0.956915	-4.58972	GKAP1	protein_coding	G kinase anchoring protein 1 [Source:HGNC Symbol;Acc:HGNC:17496]
ENSG00000105376	2.95355	-0.481286	1.31487	0.229645	0.956915	-4.5901	ICAM5	protein_coding	intercellular adhesion molecule 5 [Source:HGNC Symbol;Acc:HGNC:5348]
ENSG00000063015	2.95011	-3.01545	1.02303	0.340058	0.956915	-4.59496	SEZ6	protein_coding	seizure related 6 homolog [Source:HGNC Symbol;Acc:HGNC:15955]
ENSG00000131355	2.95011	-3.01545	1.02303	0.340058	0.956915	-4.59496	ADGRE3	protein_coding	adhesion G protein-coupled receptor E3 [Source:HGNC Symbol;Acc:HGNC:23647]
ENSG00000183054	2.94895	1.01472	1.93477	0.093899	0.956915	-4.5689	RGPD6	protein_coding	RANBP2 like and GRIP domain containing 6 [Source:HGNC Symbol;Acc:HGNC:32419]
ENSG00000184792	2.94483	1.74602	1.43726	0.19344	0.956915	-4.57775	OSBP2	protein_coding	oxysterol binding protein 2 [Source:HGNC Symbol;Acc:HGNC:8504]
ENSG00000163554	2.94408	4.3317	3.86153	0.0060964	0.956915	-4.21354	SPTA1	protein_coding	spectrin alpha, erythrocytic 1 [Source:HGNC Symbol;Acc:HGNC:11272]
ENSG00000167680	2.94235	-0.545864	1.23426	0.2566	0.956915	-4.59152	SEMA6B	protein_coding	semaphorin 6B [Source:HGNC Symbol;Acc:HGNC:10739]
ENSG00000243449	2.94215	0.0839051	1.16106	0.283362	0.956915	-4.59218	C4orf48	protein_coding	chromosome 4 open reading frame 48 [Source:HGNC Symbol;Acc:HGNC:34437]
ENSG00000140284	2.94125	1.37241	1.17013	0.279921	0.956915	-4.59	SLC27A2	protein_coding	solute carrier family 27 member 2 [Source:HGNC Symbol;Acc:HGNC:10996]
ENSG00000185156	2.94014	-0.399651	1.24241	0.253757	0.956915	-4.59122	MFSD6L	protein_coding	major facilitator superfamily domain containing 6 like [Source:HGNC Symbol;Acc:HGNC:26656]
ENSG00000173531	2.93749	0.507832	1.23668	0.255755	0.956915	-4.59003	MST1	protein_coding	macrophage stimulating 1 [Source:HGNC Symbol;Acc:HGNC:7380]
ENSG00000185201	2.9368	4.86482	2.85122	0.0244188	0.956915	-4.26562	IFITM2	protein_coding	interferon induced transmembrane protein 2 [Source:HGNC Symbol;Acc:HGNC:5413]
ENSG00000187860	2.93623	0.753287	1.78146	0.117675	0.956915	-4.57549	CCDC157	protein_coding	coiled-coil domain containing 157 [Source:HGNC Symbol;Acc:HGNC:33854]
ENSG00000144749	2.93315	-0.191883	1.16841	0.280571	0.956915	-4.59229	LRIG1	protein_coding	leucine rich repeats and immunoglobulin like domains 1 [Source:HGNC Symbol;Acc:HGNC:17360]
ENSG00000186665	2.92856	0.371548	1.26343	0.246548	0.956915	-4.58968	C17orf58	protein_coding	chromosome 17 open reading frame 58 [Source:HGNC Symbol;Acc:HGNC:27568]
ENSG00000177854	2.92373	-0.18711	1.29652	0.235558	0.956915	-4.58996	TMEM187	protein_coding	transmembrane protein 187 [Source:HGNC Symbol;Acc:HGNC:13705]
ENSG00000186265	2.92279	-0.693414	1.27845	0.241506	0.956915	-4.59099	BTLA	protein_coding	B and T lymphocyte associated [Source:HGNC Symbol;Acc:HGNC:21087]
ENSG00000166002	2.922	-0.624785	1.30658	0.232301	0.956915	-4.59045	SMCO4	protein_coding	single-pass membrane protein with coiled-coil domains 4 [Source:HGNC Symbol;Acc:HGNC:24810]
ENSG00000146192	2.91972	3.21093	2.27517	0.0567225	0.956915	-4.47016	FGD2	protein_coding	FYVE, RhoGEF and PH domain containing 2 [Source:HGNC Symbol;Acc:HGNC:3664]
ENSG00000176170	2.91948	-0.0545646	1.28649	0.238845	0.956915	-4.58994	SPHK1	protein_coding	sphingosine kinase 1 [Source:HGNC Symbol;Acc:HGNC:11240]
ENSG00000159842	2.91847	1.47867	2.17263	0.0660266	0.956915	-4.5541	ABR	protein_coding	ABR activator of RhoGEF and GTPase [Source:HGNC Symbol;Acc:HGNC:81]
ENSG00000100429	2.91429	-0.237737	1.17829	0.276861	0.956915	-4.59216	HDAC10	protein_coding	histone deacetylase 10 [Source:HGNC Symbol;Acc:HGNC:18128]
ENSG00000178201	2.91395	-1.56773	1.25361	0.249895	0.956915	-4.59222	VN1R1	protein_coding	vomeronasal 1 receptor 1 [Source:HGNC Symbol;Acc:HGNC:13548]
ENSG00000214756	2.91222	0.0209277	1.23668	0.255754	0.956915	-4.59079	CSKMT	protein_coding	citrate synthase lysine methyltransferase [Source:HGNC Symbol;Acc:HGNC:33113]
ENSG00000103599	2.91004	0.805174	1.2154	0.263283	0.956915	-4.58997	IQCH	protein_coding	IQ motif containing H [Source:HGNC Symbol;Acc:HGNC:25721]
ENSG00000101298	2.90985	-0.648839	1.20535	0.266905	0.956915	-4.59208	SNPH	protein_coding	syntaphilin [Source:HGNC Symbol;Acc:HGNC:15931]
ENSG00000155749	2.90709	-0.308226	1.28916	0.237964	0.956915	-4.59028	FLACC1	protein_coding	flagellum associated containing coiled-coil domains 1 [Source:HGNC Symbol;Acc:HGNC:14439]
ENSG00000111339	2.90247	-2.91998	0.943151	0.376747	0.956915	-4.59558	ART4	protein_coding	ADP-ribosyltransferase 4 (inactive) (Dombrock blood group) [Source:HGNC Symbol;Acc:HGNC:726]
ENSG00000181016	2.90182	-0.458543	1.23145	0.257588	0.956915	-4.59147	LSMEM1	protein_coding	leucine rich single-pass membrane protein 1 [Source:HGNC Symbol;Acc:HGNC:22036]
ENSG00000105808	2.89934	-0.704023	1.26784	0.245059	0.956915	-4.59117	RASA4	protein_coding	RAS p21 protein activator 4 [Source:HGNC Symbol;Acc:HGNC:23181]
ENSG00000137312	2.89763	-3.038	1.00631	0.347499	0.956915	-4.59509	FLOT1	protein_coding	flotillin 1 [Source:HGNC Symbol;Acc:HGNC:3757]
ENSG00000143994	2.89763	-3.038	1.00631	0.347499	0.956915	-4.59509	ABHD1	protein_coding	abhydrolase domain containing 1 [Source:HGNC Symbol;Acc:HGNC:17553]
ENSG00000102962	2.89763	-3.038	1.00631	0.347499	0.956915	-4.59509	CCL22	protein_coding	C-C motif chemokine ligand 22 [Source:HGNC Symbol;Acc:HGNC:10621]
ENSG00000168995	2.89763	-3.038	1.00631	0.347499	0.956915	-4.59509	SIGLEC7	protein_coding	sialic acid binding Ig like lectin 7 [Source:HGNC Symbol;Acc:HGNC:10876]
ENSG00000142233	2.89763	-3.038	1.00631	0.347499	0.956915	-4.59509	NTN5	protein_coding	netrin 5 [Source:HGNC Symbol;Acc:HGNC:25208]
ENSG00000198917	2.89763	-3.038	1.00631	0.347499	0.956915	-4.59509	SPOUT1	protein_coding	SPOUT domain containing methyltransferase 1 [Source:HGNC Symbol;Acc:HGNC:26933]
ENSG00000115844	2.89763	-3.038	1.00631	0.347499	0.956915	-4.59509	DLX2	protein_coding	distal-less homeobox 2 [Source:HGNC Symbol;Acc:HGNC:2915]
ENSG00000146215	2.89763	-3.038	1.00631	0.347499	0.956915	-4.59509	CRIP3	protein_coding	cysteine rich protein 3 [Source:HGNC Symbol;Acc:HGNC:17751]
ENSG00000136944	2.89763	-3.038	1.00631	0.347499	0.956915	-4.59509	LMX1B	protein_coding	LIM homeobox transcription factor 1 beta [Source:HGNC Symbol;Acc:HGNC:6654]
ENSG00000165424	2.89498	0.698769	1.74882	0.123436	0.956915	-4.57672	ZCCHC24	protein_coding	zinc finger CCHC-type containing 24 [Source:HGNC Symbol;Acc:HGNC:26911]
ENSG00000158869	2.8948	3.64505	2.83986	0.0248213	0.956915	-4.38365	FCER1G	protein_coding	Fc epsilon receptor Ig [Source:HGNC Symbol;Acc:HGNC:3611]
ENSG00000126368	2.8943	-0.679995	1.28855	0.238166	0.956915	-4.59081	NR1D1	protein_coding	nuclear receptor subfamily 1 group D member 1 [Source:HGNC Symbol;Acc:HGNC:7962]
ENSG00000086506	2.89333	-1.46919	1.17879	0.276674	0.956915	-4.59305	HBQ1	protein_coding	hemoglobin subunit theta 1 [Source:HGNC Symbol;Acc:HGNC:4833]
ENSG00000254206	2.89219	-0.621619	1.28547	0.239182	0.956915	-4.59079	NPIPB11	protein_coding	nuclear pore complex interacting protein family member B11 [Source:HGNC Symbol;Acc:HGNC:37453]
ENSG00000180423	2.88699	1.29476	1.54984	0.164746	0.956915	-4.57781	HARBI1	protein_coding	harbinger transposase derived 1 [Source:HGNC Symbol;Acc:HGNC:26522]
ENSG00000135925	2.88385	-0.925892	1.2694	0.244536	0.956915	-4.5914	WNT10A	protein_coding	Wnt family member 10A [Source:HGNC Symbol;Acc:HGNC:13829]
ENSG00000187699	2.88191	-0.17249	1.24623	0.252433	0.956915	-4.59086	C2orf88	protein_coding	chromosome 2 open reading frame 88 [Source:HGNC Symbol;Acc:HGNC:28191]
ENSG00000177663	2.88016	4.7863	3.76377	0.00692856	0.956915	-4.16079	IL17RA	protein_coding	interleukin 17 receptor A [Source:HGNC Symbol;Acc:HGNC:5985]
ENSG00000075218	2.88003	0.0809596	1.24881	0.251545	0.956915	-4.59046	GTSE1	protein_coding	G2 and S-phase expressed 1 [Source:HGNC Symbol;Acc:HGNC:13698]
ENSG00000168356	2.87743	0.467025	1.22155	0.261088	0.956915	-4.59044	SCN11A	protein_coding	sodium voltage-gated channel alpha subunit 11 [Source:HGNC Symbol;Acc:HGNC:10583]
ENSG00000197647	2.87724	-1.62126	1.19235	0.27165	0.956915	-4.59298	ZNF433	protein_coding	zinc finger protein 433 [Source:HGNC Symbol;Acc:HGNC:20811]
ENSG00000095713	2.87593	-2.93716	0.936195	0.380079	0.956915	-4.59563	CRTAC1	protein_coding	cartilage acidic protein 1 [Source:HGNC Symbol;Acc:HGNC:14882]
ENSG00000261221	2.87467	1.46984	2.02332	0.0823735	0.956915	-4.55932	ZNF865	protein_coding	zinc finger protein 865 [Source:HGNC Symbol;Acc:HGNC:38705]
ENSG00000100342	2.8736	1.54589	1.1101	0.303326	0.956915	-4.59166	APOL1	protein_coding	apolipoprotein L1 [Source:HGNC Symbol;Acc:HGNC:618]
ENSG00000213139	2.87358	-0.735181	1.28445	0.239518	0.956915	-4.59095	CRYGS	protein_coding	crystallin gamma S [Source:HGNC Symbol;Acc:HGNC:2417]
ENSG00000171903	2.87238	-0.921391	1.2717	0.243763	0.956915	-4.59136	CYP4F11	protein_coding	cytochrome P450 family 4 subfamily F member 11 [Source:HGNC Symbol;Acc:HGNC:13265]
ENSG00000198851	2.86937	-0.664306	1.22412	0.260177	0.956915	-4.59181	CD3E	protein_coding	CD3 epsilon subunit of T-cell receptor complex [Source:HGNC Symbol;Acc:HGNC:1674]
ENSG00000126803	2.86928	-1.40926	1.23897	0.254956	0.956915	-4.59227	HSPA2	protein_coding	heat shock protein family A (Hsp70) member 2 [Source:HGNC Symbol;Acc:HGNC:5235]
ENSG00000198796	2.86675	-1.96043	0.990591	0.354609	0.956915	-4.59524	ALPK2	protein_coding	alpha kinase 2 [Source:HGNC Symbol;Acc:HGNC:20565]
ENSG00000165795	2.86628	2.29374	2.48285	0.0417483	0.956915	-4.51074	NDRG2	protein_coding	NDRG family member 2 [Source:HGNC Symbol;Acc:HGNC:14460]
ENSG00000164684	2.86369	-1.10073	1.26972	0.244427	0.956915	-4.59158	ZNF704	protein_coding	zinc finger protein 704 [Source:HGNC Symbol;Acc:HGNC:32291]
ENSG00000174564	2.857	-0.849194	1.26302	0.24669	0.956915	-4.59141	IL20RB	protein_coding	interleukin 20 receptor subunit beta [Source:HGNC Symbol;Acc:HGNC:6004]
ENSG00000018869	2.85688	-0.0685793	1.25234	0.25033	0.956915	-4.59061	ZNF582	protein_coding	zinc finger protein 582 [Source:HGNC Symbol;Acc:HGNC:26421]
ENSG00000101460	2.85606	-1.55379	0.964487	0.366664	0.956915	-4.59554	MAP1LC3A	protein_coding	microtubule associated protein 1 light chain 3 alpha [Source:HGNC Symbol;Acc:HGNC:6838]
ENSG00000169403	2.85089	3.42004	3.61409	0.00845125	0.956915	-4.34707	PTAFR	protein_coding	platelet activating factor receptor [Source:HGNC Symbol;Acc:HGNC:9582]
ENSG00000152104	2.84907	5.48953	3.68614	0.00767739	0.956915	-4.07743	PTPN14	protein_coding	protein tyrosine phosphatase non-receptor type 14 [Source:HGNC Symbol;Acc:HGNC:9647]
ENSG00000180440	2.8479	-2.95519	0.928787	0.383651	0.956915	-4.59569	SERTM1	protein_coding	serine rich and transmembrane domain containing 1 [Source:HGNC Symbol;Acc:HGNC:33792]
ENSG00000172116	2.8479	-2.95519	0.928787	0.383651	0.956915	-4.59569	CD8B	protein_coding	CD8 subunit beta [Source:HGNC Symbol;Acc:HGNC:1707]
ENSG00000105321	2.84724	3.32951	1.66783	0.138914	0.956915	-4.52685	CCDC9	protein_coding	coiled-coil domain containing 9 [Source:HGNC Symbol;Acc:HGNC:24560]
ENSG00000105520	2.84711	2.39918	2.89118	0.0230568	0.956915	-4.48424	PLPPR2	protein_coding	phospholipid phosphatase related 2 [Source:HGNC Symbol;Acc:HGNC:29566]
ENSG00000213366	2.84588	2.88698	2.47227	0.0424031	0.956915	-4.47467	GSTM2	protein_coding	glutathione S-transferase mu 2 [Source:HGNC Symbol;Acc:HGNC:4634]
ENSG00000164867	2.84359	-0.120736	1.11795	0.300174	0.956915	-4.59314	NOS3	protein_coding	nitric oxide synthase 3 [Source:HGNC Symbol;Acc:HGNC:7876]
ENSG00000174844	2.84307	0.353472	1.2188	0.262068	0.956915	-4.59068	DNAH12	protein_coding	dynein axonemal heavy chain 12 [Source:HGNC Symbol;Acc:HGNC:2943]
ENSG00000100968	2.84197	-3.06205	0.988467	0.355578	0.956915	-4.59523	NFATC4	protein_coding	nuclear factor of activated T cells 4 [Source:HGNC Symbol;Acc:HGNC:7778]
ENSG00000184163	2.84197	-3.06205	0.988467	0.355578	0.956915	-4.59523	C1QTNF12	protein_coding	C1q and TNF related 12 [Source:HGNC Symbol;Acc:HGNC:32308]
ENSG00000248485	2.84197	-3.06205	0.988467	0.355578	0.956915	-4.59523	PCP4L1	protein_coding	Purkinje cell protein 4 like 1 [Source:HGNC Symbol;Acc:HGNC:20448]
ENSG00000188064	2.84197	-3.06205	0.988467	0.355578	0.956915	-4.59523	WNT7B	protein_coding	Wnt family member 7B [Source:HGNC Symbol;Acc:HGNC:12787]
ENSG00000163530	2.84197	-3.06205	0.988467	0.355578	0.956915	-4.59523	DPPA2	protein_coding	developmental pluripotency associated 2 [Source:HGNC Symbol;Acc:HGNC:19197]
ENSG00000141933	2.84184	1.95389	2.07096	0.0767618	0.956915	-4.54516	TPGS1	protein_coding	tubulin polyglutamylase complex subunit 1 [Source:HGNC Symbol;Acc:HGNC:25058]
ENSG00000277957	2.84175	-1.09239	1.25422	0.249685	0.956915	-4.59179	SENP3-EIF4A1	protein_coding	SENP3-EIF4A1 readthrough (NMD candidate) [Source:HGNC Symbol;Acc:HGNC:49182]
ENSG00000266338	2.84109	0.315891	1.21602	0.26306	0.956915	-4.59079	NBPF15	protein_coding	NBPF member 15 [Source:HGNC Symbol;Acc:HGNC:28791]
ENSG00000134256	2.84046	-0.700796	1.16839	0.280578	0.956915	-4.5927	CD101	protein_coding	CD101 molecule [Source:HGNC Symbol;Acc:HGNC:5949]
ENSG00000069702	2.83978	-1.17387	1.20381	0.267463	0.956915	-4.59254	TGFBR3	protein_coding	transforming growth factor beta receptor 3 [Source:HGNC Symbol;Acc:HGNC:11774]
ENSG00000134864	2.83839	-0.957842	1.23677	0.255723	0.956915	-4.5919	GGACT	protein_coding	gamma-glutamylamine cyclotransferase [Source:HGNC Symbol;Acc:HGNC:25100]
ENSG00000174640	2.83315	-2.37471	0.981767	0.358649	0.956915	-4.5953	SLCO2A1	protein_coding	solute carrier organic anion transporter family member 2A1 [Source:HGNC Symbol;Acc:HGNC:10955]
ENSG00000222009	2.82882	2.2496	2.47899	0.041986	0.956915	-4.51332	BTBD19	protein_coding	BTB domain containing 19 [Source:HGNC Symbol;Acc:HGNC:27145]
ENSG00000165389	2.8276	1.11598	1.1392	0.291787	0.956915	-4.59146	SPTSSA	protein_coding	serine palmitoyltransferase small subunit A [Source:HGNC Symbol;Acc:HGNC:20361]
ENSG00000106327	2.82717	2.53447	2.08408	0.0752841	0.956915	-4.52177	TFR2	protein_coding	transferrin receptor 2 [Source:HGNC Symbol;Acc:HGNC:11762]
ENSG00000100292	2.82334	-1.13976	1.08563	0.313311	0.956915	-4.59408	HMOX1	protein_coding	heme oxygenase 1 [Source:HGNC Symbol;Acc:HGNC:5013]
ENSG00000103569	2.82245	-0.864877	1.24635	0.252392	0.956915	-4.59167	AQP9	protein_coding	aquaporin 9 [Source:HGNC Symbol;Acc:HGNC:643]
ENSG00000150636	2.82051	1.35337	1.11603	0.300942	0.956915	-4.59178	CCDC102B	protein_coding	coiled-coil domain containing 102B [Source:HGNC Symbol;Acc:HGNC:26295]
ENSG00000144645	2.81822	-2.97418	0.92088	0.387493	0.956915	-4.59574	OSBPL10	protein_coding	oxysterol binding protein like 10 [Source:HGNC Symbol;Acc:HGNC:16395]
ENSG00000164266	2.81822	-2.97418	0.92088	0.387493	0.956915	-4.59574	SPINK1	protein_coding	serine peptidase inhibitor Kazal type 1 [Source:HGNC Symbol;Acc:HGNC:11244]
ENSG00000097096	2.81822	-2.97418	0.92088	0.387493	0.956915	-4.59574	SYDE2	protein_coding	synapse defective Rho GTPase homolog 2 [Source:HGNC Symbol;Acc:HGNC:25841]
ENSG00000184613	2.81822	-2.97418	0.92088	0.387493	0.956915	-4.59574	NELL2	protein_coding	neural EGFL like 2 [Source:HGNC Symbol;Acc:HGNC:7751]
ENSG00000113088	2.81822	-2.97418	0.92088	0.387493	0.956915	-4.59574	GZMK	protein_coding	granzyme K [Source:HGNC Symbol;Acc:HGNC:4711]
ENSG00000087586	2.81591	0.88531	1.15699	0.284913	0.956915	-4.59133	AURKA	protein_coding	aurora kinase A [Source:HGNC Symbol;Acc:HGNC:11393]
ENSG00000100985	2.81382	-1.0546	1.18768	0.273369	0.956915	-4.59267	MMP9	protein_coding	matrix metallopeptidase 9 [Source:HGNC Symbol;Acc:HGNC:7176]
ENSG00000163751	2.81168	5.21861	3.78996	0.0066942	0.956915	-4.10013	CPA3	protein_coding	carboxypeptidase A3 [Source:HGNC Symbol;Acc:HGNC:2298]
ENSG00000196876	2.81093	1.10782	1.11109	0.302927	0.956915	-4.59227	SCN8A	protein_coding	sodium voltage-gated channel alpha subunit 8 [Source:HGNC Symbol;Acc:HGNC:10596]
ENSG00000154309	2.805	1.35635	1.10036	0.307269	0.956915	-4.59228	DISP1	protein_coding	dispatched RND transporter family member 1 [Source:HGNC Symbol;Acc:HGNC:19711]
ENSG00000215183	2.80245	-1.00797	1.23929	0.254844	0.956915	-4.59191	MSMP	protein_coding	microseminoprotein, prostate associated [Source:HGNC Symbol;Acc:HGNC:29663]
ENSG00000128016	2.80225	7.90336	3.58877	0.00874296	0.956915	-3.84592	ZFP36	protein_coding	ZFP36 ring finger protein [Source:HGNC Symbol;Acc:HGNC:12862]
ENSG00000145569	2.80011	1.85553	1.02578	0.338845	0.956915	-4.59455	OTULINL	protein_coding	OTU deubiquitinase with linear linkage specificity like [Source:HGNC Symbol;Acc:HGNC:25629]
ENSG00000123358	2.79463	4.0691	1.68284	0.135914	0.956915	-4.5008	NR4A1	protein_coding	nuclear receptor subfamily 4 group A member 1 [Source:HGNC Symbol;Acc:HGNC:7980]
ENSG00000205209	2.79463	-1.43048	1.21288	0.264187	0.956915	-4.59261	SCGB2B2	protein_coding	secretoglobin family 2B member 2 [Source:HGNC Symbol;Acc:HGNC:27616]
ENSG00000012124	2.79403	0.929657	0.971359	0.36346	0.956915	-4.596	CD22	protein_coding	CD22 molecule [Source:HGNC Symbol;Acc:HGNC:1643]
ENSG00000198502	2.79376	2.93846	0.749881	0.477563	0.960955	-4.61527	HLA-DRB5	protein_coding	major histocompatibility complex, class II, DR beta 5 [Source:HGNC Symbol;Acc:HGNC:4953]
ENSG00000143110	2.7892	4.59344	2.84325	0.0247005	0.956915	-4.29316	C1orf162	protein_coding	chromosome 1 open reading frame 162 [Source:HGNC Symbol;Acc:HGNC:28344]
ENSG00000113296	2.7867	-2.99422	0.912407	0.391641	0.956915	-4.59581	THBS4	protein_coding	thrombospondin 4 [Source:HGNC Symbol;Acc:HGNC:11788]
ENSG00000145649	2.7867	-2.99422	0.912407	0.391641	0.956915	-4.59581	GZMA	protein_coding	granzyme A [Source:HGNC Symbol;Acc:HGNC:4708]
ENSG00000100450	2.7867	-2.99422	0.912407	0.391641	0.956915	-4.59581	GZMH	protein_coding	granzyme H [Source:HGNC Symbol;Acc:HGNC:4710]
ENSG00000133067	2.7867	-2.99422	0.912407	0.391641	0.956915	-4.59581	LGR6	protein_coding	leucine rich repeat containing G protein-coupled receptor 6 [Source:HGNC Symbol;Acc:HGNC:19719]
ENSG00000163600	2.7867	-2.99422	0.912407	0.391641	0.956915	-4.59581	ICOS	protein_coding	inducible T cell costimulator [Source:HGNC Symbol;Acc:HGNC:5351]
ENSG00000089199	2.78526	-0.91649	1.1931	0.271373	0.956915	-4.59249	CHGB	protein_coding	chromogranin B [Source:HGNC Symbol;Acc:HGNC:1930]
ENSG00000144668	2.78398	5.67635	4.16482	0.00413662	0.956915	-3.99443	ITGA9	protein_coding	integrin subunit alpha 9 [Source:HGNC Symbol;Acc:HGNC:6145]
ENSG00000100767	2.78332	-0.971035	1.18918	0.272818	0.956915	-4.59259	PAPLN	protein_coding	papilin, proteoglycan like sulfated glycoprotein [Source:HGNC Symbol;Acc:HGNC:19262]
ENSG00000125841	2.78265	-3.08782	0.969337	0.364401	0.956915	-4.59537	NRSN2	protein_coding	neurensin 2 [Source:HGNC Symbol;Acc:HGNC:16229]
ENSG00000165457	2.78265	-3.08782	0.969337	0.364401	0.956915	-4.59537	FOLR2	protein_coding	folate receptor beta [Source:HGNC Symbol;Acc:HGNC:3793]
ENSG00000132821	2.78265	-3.08782	0.969337	0.364401	0.956915	-4.59537	VSTM2L	protein_coding	V-set and transmembrane domain containing 2 like [Source:HGNC Symbol;Acc:HGNC:16096]
ENSG00000188580	2.78265	-3.08782	0.969337	0.364401	0.956915	-4.59537	NKAIN2	protein_coding	sodium/potassium transporting ATPase interacting 2 [Source:HGNC Symbol;Acc:HGNC:16443]
ENSG00000156384	2.78152	2.23267	0.999485	0.350572	0.956915	-4.59593	SFR1	protein_coding	SWI5 dependent homologous recombination repair protein 1 [Source:HGNC Symbol;Acc:HGNC:29574]
ENSG00000186567	2.77512	0.525167	1.167	0.281105	0.956915	-4.59159	CEACAM19	protein_coding	CEA cell adhesion molecule 19 [Source:HGNC Symbol;Acc:HGNC:31951]
ENSG00000182782	2.77421	3.49977	3.59573	0.00866164	0.956915	-4.339	HCAR2	protein_coding	hydroxycarboxylic acid receptor 2 [Source:HGNC Symbol;Acc:HGNC:24827]
ENSG00000247595	2.772	-0.453762	1.22837	0.258672	0.956915	-4.59152	MISFA	protein_coding	mitochondrial sheath formation associated [Source:HGNC Symbol;Acc:HGNC:44122]
ENSG00000197632	2.77051	-1.11507	1.20955	0.265385	0.956915	-4.59242	SERPINB2	protein_coding	serpin family B member 2 [Source:HGNC Symbol;Acc:HGNC:8584]
ENSG00000130751	2.76962	-0.0891467	1.37715	0.210537	0.956915	-4.58826	NPAS1	protein_coding	neuronal PAS domain protein 1 [Source:HGNC Symbol;Acc:HGNC:7894]
ENSG00000149177	2.7695	2.80624	3.23045	0.0142715	0.956915	-4.43373	PTPRJ	protein_coding	protein tyrosine phosphatase receptor type J [Source:HGNC Symbol;Acc:HGNC:9673]
ENSG00000143498	2.7681	1.03429	1.09469	0.309584	0.956915	-4.5928	TAF1A	protein_coding	TATA-box binding protein associated factor, RNA polymerase I subunit A [Source:HGNC Symbol;Acc:HGNC:11532]
ENSG00000106991	2.76476	2.77832	1.45341	0.189064	0.956915	-4.56117	ENG	protein_coding	endoglin [Source:HGNC Symbol;Acc:HGNC:3349]
ENSG00000162745	2.76296	-0.775249	1.22436	0.260092	0.956915	-4.59191	OLFML2B	protein_coding	olfactomedin like 2B [Source:HGNC Symbol;Acc:HGNC:24558]
ENSG00000185267	2.75934	-1.062	1.21584	0.263127	0.956915	-4.59229	CDNF	protein_coding	cerebral dopamine neurotrophic factor [Source:HGNC Symbol;Acc:HGNC:24913]
ENSG00000122642	2.75653	0.2373	1.18215	0.27542	0.956915	-4.5916	FKBP9	protein_coding	FKBP prolyl isomerase 9 [Source:HGNC Symbol;Acc:HGNC:3725]
ENSG00000119681	2.75372	-1.89615	1.15293	0.286471	0.956915	-4.59356	LTBP2	protein_coding	latent transforming growth factor beta binding protein 2 [Source:HGNC Symbol;Acc:HGNC:6715]
ENSG00000196437	2.75358	1.15518	1.09097	0.311108	0.956915	-4.59279	ZNF569	protein_coding	zinc finger protein 569 [Source:HGNC Symbol;Acc:HGNC:24737]
ENSG00000159915	2.75312	-3.01545	0.903292	0.39614	0.956915	-4.59587	ZNF233	protein_coding	zinc finger protein 233 [Source:HGNC Symbol;Acc:HGNC:30946]
ENSG00000204186	2.75312	-3.01545	0.903292	0.39614	0.956915	-4.59587	ZDBF2	protein_coding	zinc finger DBF-type containing 2 [Source:HGNC Symbol;Acc:HGNC:29313]
ENSG00000197077	2.75312	-3.01545	0.903292	0.39614	0.956915	-4.59587	KIAA1671	protein_coding	KIAA1671 [Source:HGNC Symbol;Acc:HGNC:29345]
ENSG00000213088	2.75312	-3.01545	0.903292	0.39614	0.956915	-4.59587	ACKR1	protein_coding	atypical chemokine receptor 1 (Duffy blood group) [Source:HGNC Symbol;Acc:HGNC:4035]
ENSG00000174788	2.75063	-1.33689	1.1679	0.280763	0.956915	-4.59311	PCP2	protein_coding	Purkinje cell protein 2 [Source:HGNC Symbol;Acc:HGNC:30209]
ENSG00000182310	2.74958	1.1067	1.86773	0.103661	0.956915	-4.56977	SPACA6	protein_coding	sperm acrosome associated 6 [Source:HGNC Symbol;Acc:HGNC:27113]
ENSG00000253626	2.74894	-1.03804	1.21257	0.2643	0.956915	-4.59232	EIF5AL1	protein_coding	eukaryotic translation initiation factor 5A like 1 [Source:HGNC Symbol;Acc:HGNC:17419]
ENSG00000131187	2.74614	1.45939	1.58909	0.155694	0.956915	-4.57486	F12	protein_coding	coagulation factor XII [Source:HGNC Symbol;Acc:HGNC:3530]
ENSG00000105559	2.74555	-0.303653	1.10295	0.306215	0.956915	-4.5935	PLEKHA4	protein_coding	pleckstrin homology domain containing A4 [Source:HGNC Symbol;Acc:HGNC:14339]
ENSG00000099337	2.74109	0.306662	1.13323	0.294124	0.956915	-4.59254	KCNK6	protein_coding	potassium two pore domain channel subfamily K member 6 [Source:HGNC Symbol;Acc:HGNC:6281]
ENSG00000139626	2.73777	5.46398	1.84946	0.106486	0.956915	-4.41645	ITGB7	protein_coding	integrin subunit beta 7 [Source:HGNC Symbol;Acc:HGNC:6162]
ENSG00000275700	2.73714	-1.15856	1.20372	0.267494	0.956915	-4.59253	AATF	protein_coding	apoptosis antagonizing transcription factor [Source:HGNC Symbol;Acc:HGNC:19235]
ENSG00000197747	2.73548	4.53479	2.33206	0.0521446	0.956915	-4.37419	S100A10	protein_coding	S100 calcium binding protein A10 [Source:HGNC Symbol;Acc:HGNC:10487]
ENSG00000242689	2.73487	1.49418	1.81612	0.111837	0.956915	-4.56619	CNTF	protein_coding	ciliary neurotrophic factor [Source:HGNC Symbol;Acc:HGNC:2169]
ENSG00000138119	2.72987	1.06277	1.0925	0.31048	0.956915	-4.59284	MYOF	protein_coding	myoferlin [Source:HGNC Symbol;Acc:HGNC:3656]
ENSG00000105767	2.72354	-0.716664	1.11397	0.301769	0.956915	-4.59352	CADM4	protein_coding	cell adhesion molecule 4 [Source:HGNC Symbol;Acc:HGNC:30825]
ENSG00000148120	2.72177	2.98944	1.50306	0.176162	0.956915	-4.55255	AOPEP	protein_coding	aminopeptidase O (putative) [Source:HGNC Symbol;Acc:HGNC:1361]
ENSG00000173706	2.72014	-0.967878	1.20197	0.268131	0.956915	-4.59241	HEG1	protein_coding	heart development protein with EGF like domains 1 [Source:HGNC Symbol;Acc:HGNC:29227]
ENSG00000166689	2.71971	-0.246927	1.19389	0.271083	0.956915	-4.59189	PLEKHA7	protein_coding	pleckstrin homology domain containing A7 [Source:HGNC Symbol;Acc:HGNC:27049]
ENSG00000175097	2.7191	-3.11558	0.948704	0.374102	0.956915	-4.59552	RAG2	protein_coding	recombination activating 2 [Source:HGNC Symbol;Acc:HGNC:9832]
ENSG00000175202	2.7191	-3.11558	0.948704	0.374102	0.956915	-4.59552	HIGD2B	protein_coding	HIG1 hypoxia inducible domain family member 2B [Source:HGNC Symbol;Acc:HGNC:26984]
ENSG00000112357	2.71843	0.598176	1.11032	0.303234	0.956915	-4.5928	PEX7	protein_coding	peroxisomal biogenesis factor 7 [Source:HGNC Symbol;Acc:HGNC:8860]
ENSG00000203760	2.71801	1.26917	1.0659	0.321552	0.956915	-4.59342	CENPW	protein_coding	centromere protein W [Source:HGNC Symbol;Acc:HGNC:21488]
ENSG00000181036	2.71712	-3.038	0.893427	0.401052	0.956915	-4.59594	FCRL6	protein_coding	Fc receptor like 6 [Source:HGNC Symbol;Acc:HGNC:31910]
ENSG00000085276	2.71712	-3.038	0.893427	0.401052	0.956915	-4.59594	MECOM	protein_coding	MDS1 and EVI1 complex locus [Source:HGNC Symbol;Acc:HGNC:3498]
ENSG00000068976	2.71375	0.371214	1.3408	0.221514	0.956915	-4.58797	PYGM	protein_coding	glycogen phosphorylase, muscle associated [Source:HGNC Symbol;Acc:HGNC:9726]
ENSG00000203747	2.7119	-0.0937719	1.1559	0.285332	0.956915	-4.59243	FCGR3A	protein_coding	Fc gamma receptor IIIa [Source:HGNC Symbol;Acc:HGNC:3619]
ENSG00000223501	2.70989	-1.08455	1.19128	0.272043	0.956915	-4.59264	VPS52	protein_coding	VPS52 subunit of GARP complex [Source:HGNC Symbol;Acc:HGNC:10518]
ENSG00000010610	2.70988	4.19778	3.87875	0.00596145	0.956915	-4.23034	CD4	protein_coding	CD4 molecule [Source:HGNC Symbol;Acc:HGNC:1678]
ENSG00000174327	2.70675	-0.746142	1.19819	0.269508	0.956915	-4.59228	SLC16A13	protein_coding	solute carrier family 16 member 13 [Source:HGNC Symbol;Acc:HGNC:31037]
ENSG00000237693	2.70528	3.64341	2.46983	0.0425558	0.956915	-4.42126	IRGM	protein_coding	immunity related GTPase M [Source:HGNC Symbol;Acc:HGNC:29597]
ENSG00000188394	2.70367	0.515141	1.09403	0.309852	0.956915	-4.59322	GPR21	protein_coding	G protein-coupled receptor 21 [Source:HGNC Symbol;Acc:HGNC:4476]
ENSG00000147689	2.70212	-1.00298	1.13677	0.292739	0.956915	-4.59334	FAM83A	protein_coding	family with sequence similarity 83 member A [Source:HGNC Symbol;Acc:HGNC:28210]
ENSG00000269713	2.69963	1.69478	1.38501	0.208229	0.956915	-4.58041	NBPF9	protein_coding	NBPF member 9 [Source:HGNC Symbol;Acc:HGNC:31991]
ENSG00000213015	2.69779	2.17787	1.97743	0.0881614	0.956915	-4.54236	ZNF580	protein_coding	zinc finger protein 580 [Source:HGNC Symbol;Acc:HGNC:29473]
ENSG00000113356	2.6974	0.999743	1.0886	0.312084	0.956915	-4.593	POLR3G	protein_coding	RNA polymerase III subunit G [Source:HGNC Symbol;Acc:HGNC:30075]
ENSG00000165118	2.69447	-0.926359	1.08796	0.312349	0.956915	-4.59398	C9orf64	protein_coding	chromosome 9 open reading frame 64 [Source:HGNC Symbol;Acc:HGNC:28144]
ENSG00000266967	2.69016	-0.12239	1.16899	0.280355	0.956915	-4.59222	AARSD1	protein_coding	alanyl-tRNA synthetase domain containing 1 [Source:HGNC Symbol;Acc:HGNC:28417]
ENSG00000170684	2.689	-1.12849	1.04929	0.328624	0.956915	-4.59454	ZNF296	protein_coding	zinc finger protein 296 [Source:HGNC Symbol;Acc:HGNC:15981]
ENSG00000105205	2.68607	1.43138	1.67505	0.137462	0.956915	-4.57211	CLC	protein_coding	Charcot-Leyden crystal galectin [Source:HGNC Symbol;Acc:HGNC:2014]
ENSG00000255154	2.67875	-0.809026	1.17752	0.277147	0.956915	-4.59264	HTD2	protein_coding	hydroxyacyl-thioester dehydratase type 2 [Source:HGNC Symbol;Acc:HGNC:53111]
ENSG00000117281	2.67839	-3.06205	0.882704	0.406442	0.956915	-4.59601	CD160	protein_coding	CD160 molecule [Source:HGNC Symbol;Acc:HGNC:17013]
ENSG00000120278	2.67839	-3.06205	0.882704	0.406442	0.956915	-4.59601	PLEKHG1	protein_coding	pleckstrin homology and RhoGEF domain containing G1 [Source:HGNC Symbol;Acc:HGNC:20884]
ENSG00000128274	2.67839	-3.06205	0.882704	0.406442	0.956915	-4.59601	A4GALT	protein_coding	alpha 1,4-galactosyltransferase (P blood group) [Source:HGNC Symbol;Acc:HGNC:18149]
ENSG00000108239	2.67839	-3.06205	0.882704	0.406442	0.956915	-4.59601	TBC1D12	protein_coding	TBC1 domain family member 12 [Source:HGNC Symbol;Acc:HGNC:29082]
ENSG00000163534	2.67839	-3.06205	0.882704	0.406442	0.956915	-4.59601	FCRL1	protein_coding	Fc receptor like 1 [Source:HGNC Symbol;Acc:HGNC:18509]
ENSG00000165816	2.67839	-3.06205	0.882704	0.406442	0.956915	-4.59601	VWA2	protein_coding	von Willebrand factor A domain containing 2 [Source:HGNC Symbol;Acc:HGNC:24709]
ENSG00000133488	2.67839	-3.06205	0.882704	0.406442	0.956915	-4.59601	SEC14L4	protein_coding	SEC14 like lipid binding 4 [Source:HGNC Symbol;Acc:HGNC:20627]
ENSG00000144559	2.67767	0.672944	1.09147	0.310905	0.956915	-4.59318	TAMM41	protein_coding	TAM41 mitochondrial translocator assembly and maintenance homolog [Source:HGNC Symbol;Acc:HGNC:25187]
ENSG00000119673	2.67625	0.787804	1.39031	0.206684	0.956915	-4.58549	ACOT2	protein_coding	acyl-CoA thioesterase 2 [Source:HGNC Symbol;Acc:HGNC:18431]
ENSG00000105479	2.66912	-0.482375	1.12711	0.296535	0.956915	-4.5932	ODAD1	protein_coding	outer dynein arm docking complex subunit 1 [Source:HGNC Symbol;Acc:HGNC:26560]
ENSG00000104951	2.66873	0.405201	1.34319	0.220777	0.956915	-4.58783	IL4I1	protein_coding	interleukin 4 induced 1 [Source:HGNC Symbol;Acc:HGNC:19094]
ENSG00000213213	2.66835	-1.86333	1.08977	0.311604	0.956915	-4.59422	CCDC183	protein_coding	coiled-coil domain containing 183 [Source:HGNC Symbol;Acc:HGNC:28236]
ENSG00000018236	2.66835	-1.86333	1.08977	0.311604	0.956915	-4.59422	CNTN1	protein_coding	contactin 1 [Source:HGNC Symbol;Acc:HGNC:2171]
ENSG00000157343	2.66825	-1.48832	1.15112	0.287165	0.956915	-4.5934	ARMC12	protein_coding	armadillo repeat containing 12 [Source:HGNC Symbol;Acc:HGNC:21099]
ENSG00000101935	2.66764	2.95009	3.19596	0.0149748	0.956915	-4.42202	AMMECR1	protein_coding	AMMECR nuclear protein 1 [Source:HGNC Symbol;Acc:HGNC:467]
ENSG00000183020	2.66699	0.00112907	1.4384	0.193128	0.956915	-4.58685	AP2A2	protein_coding	adaptor related protein complex 2 subunit alpha 2 [Source:HGNC Symbol;Acc:HGNC:562]
ENSG00000111837	2.66635	0.72072	1.0933	0.310153	0.956915	-4.5931	MAK	protein_coding	male germ cell associated kinase [Source:HGNC Symbol;Acc:HGNC:6816]
ENSG00000185477	2.66559	2.9268	1.69759	0.133024	0.956915	-4.53652	GPRIN3	protein_coding	GPRIN family member 3 [Source:HGNC Symbol;Acc:HGNC:27733]
ENSG00000112208	2.66361	0.153748	1.03591	0.334415	0.956915	-4.59455	BAG2	protein_coding	BAG cochaperone 2 [Source:HGNC Symbol;Acc:HGNC:938]
ENSG00000143786	2.66127	0.472803	1.116	0.300957	0.956915	-4.59277	CNIH3	protein_coding	cornichon family AMPA receptor auxiliary protein 3 [Source:HGNC Symbol;Acc:HGNC:26802]
ENSG00000100307	2.66123	1.43728	1.84528	0.107143	0.956915	-4.56604	CBX7	protein_coding	chromobox 7 [Source:HGNC Symbol;Acc:HGNC:1557]
ENSG00000179165	2.65812	-0.505374	1.1711	0.279557	0.956915	-4.59251	PXT1	protein_coding	peroxisomal testis enriched protein 1 [Source:HGNC Symbol;Acc:HGNC:18312]
ENSG00000183091	2.65727	0.1392	1.13665	0.292782	0.956915	-4.59261	NEB	protein_coding	nebulin [Source:HGNC Symbol;Acc:HGNC:7720]
ENSG00000075790	2.65707	0.0855947	1.12098	0.298968	0.956915	-4.59295	BCAP29	protein_coding	B cell receptor associated protein 29 [Source:HGNC Symbol;Acc:HGNC:24131]
ENSG00000181045	2.6565	-1.27663	1.07203	0.318974	0.956915	-4.59428	SLC26A11	protein_coding	solute carrier family 26 member 11 [Source:HGNC Symbol;Acc:HGNC:14471]
ENSG00000167131	2.65605	-2.35317	1.04101	0.332199	0.956915	-4.59477	CCDC103	protein_coding	coiled-coil domain containing 103 [Source:HGNC Symbol;Acc:HGNC:32700]
ENSG00000147443	2.65401	3.47078	2.60677	0.0348123	0.956915	-4.42066	DOK2	protein_coding	docking protein 2 [Source:HGNC Symbol;Acc:HGNC:2991]
ENSG00000179950	2.65366	0.372658	1.29243	0.236894	0.956915	-4.58904	PUF60	protein_coding	poly(U) binding splicing factor 60 [Source:HGNC Symbol;Acc:HGNC:17042]
ENSG00000198838	2.65011	-3.14565	0.926673	0.384676	0.956915	-4.59568	RYR3	protein_coding	ryanodine receptor 3 [Source:HGNC Symbol;Acc:HGNC:10485]
ENSG00000187474	2.65011	-3.14565	0.926673	0.384676	0.956915	-4.59568	FPR3	protein_coding	formyl peptide receptor 3 [Source:HGNC Symbol;Acc:HGNC:3828]
ENSG00000282933	2.65011	-3.14565	0.926673	0.384676	0.956915	-4.59568	RHOXF1P3	protein_coding	Rhox homeobox family member 1 pseudogene 3 [Source:HGNC Symbol;Acc:HGNC:51612]
ENSG00000154099	2.65011	-3.14565	0.926673	0.384676	0.956915	-4.59568	DNAAF1	protein_coding	dynein axonemal assembly factor 1 [Source:HGNC Symbol;Acc:HGNC:30539]
ENSG00000116183	2.65011	-3.14565	0.926673	0.384676	0.956915	-4.59568	PAPPA2	protein_coding	pappalysin 2 [Source:HGNC Symbol;Acc:HGNC:14615]
ENSG00000275591	2.64667	-0.202742	1.14028	0.291366	0.956915	-4.5928	XKR5	protein_coding	XK related 5 [Source:HGNC Symbol;Acc:HGNC:20782]
ENSG00000073756	2.64546	4.66467	3.05576	0.0182376	0.956915	-4.25743	PTGS2	protein_coding	prostaglandin-endoperoxide synthase 2 [Source:HGNC Symbol;Acc:HGNC:9605]
ENSG00000115607	2.64467	-0.895502	1.14342	0.290146	0.956915	-4.59319	IL18RAP	protein_coding	interleukin 18 receptor accessory protein [Source:HGNC Symbol;Acc:HGNC:5989]
ENSG00000172602	2.64339	-0.636507	1.15684	0.284971	0.956915	-4.59283	RND1	protein_coding	Rho family GTPase 1 [Source:HGNC Symbol;Acc:HGNC:18314]
ENSG00000136052	2.64281	-0.0777795	1.11949	0.299561	0.956915	-4.59309	SLC41A2	protein_coding	solute carrier family 41 member 2 [Source:HGNC Symbol;Acc:HGNC:31045]
ENSG00000179388	2.64276	3.48143	2.08996	0.0746312	0.956915	-4.4734	EGR3	protein_coding	early growth response 3 [Source:HGNC Symbol;Acc:HGNC:3240]
ENSG00000151164	2.64098	0.832598	1.07027	0.319712	0.956915	-4.59358	RAD9B	protein_coding	RAD9 checkpoint clamp component B [Source:HGNC Symbol;Acc:HGNC:21700]
ENSG00000075131	2.6404	1.35577	1.02638	0.338582	0.956915	-4.59458	TIPIN	protein_coding	TIMELESS interacting protein [Source:HGNC Symbol;Acc:HGNC:30750]
ENSG00000276180	2.64032	1.69584	0.992445	0.353764	0.956915	-4.59579	H4C9	protein_coding	H4 clustered histone 9 [Source:HGNC Symbol;Acc:HGNC:4793]
ENSG00000278224	2.63986	-2.4622	0.920785	0.387539	0.956915	-4.59582	PRICKLE4	protein_coding	prickle planar cell polarity protein 4 [Source:HGNC Symbol;Acc:HGNC:16805]
ENSG00000102053	2.63661	-3.08782	0.871021	0.412375	0.956915	-4.59609	ZC3H12B	protein_coding	zinc finger CCCH-type containing 12B [Source:HGNC Symbol;Acc:HGNC:17407]
ENSG00000061676	2.63661	-3.08782	0.871021	0.412375	0.956915	-4.59609	NCKAP1	protein_coding	NCK associated protein 1 [Source:HGNC Symbol;Acc:HGNC:7666]
ENSG00000197057	2.63661	-3.08782	0.871021	0.412375	0.956915	-4.59609	DTHD1	protein_coding	death domain containing 1 [Source:HGNC Symbol;Acc:HGNC:37261]
ENSG00000111846	2.63015	0.61009	1.08944	0.311738	0.956915	-4.59326	GCNT2	protein_coding	glucosaminyl (N-acetyl) transferase 2 (I blood group) [Source:HGNC Symbol;Acc:HGNC:4204]
ENSG00000203780	2.62811	-0.0267848	1.11921	0.299675	0.956915	-4.59306	FANK1	protein_coding	fibronectin type III and ankyrin repeat domains 1 [Source:HGNC Symbol;Acc:HGNC:23527]
ENSG00000079257	2.62376	2.32177	0.92045	0.387703	0.956915	-4.60024	LXN	protein_coding	latexin [Source:HGNC Symbol;Acc:HGNC:13347]
ENSG00000186395	2.62257	0.297131	1.10968	0.303495	0.956915	-4.59304	KRT10	protein_coding	keratin 10 [Source:HGNC Symbol;Acc:HGNC:6413]
ENSG00000187231	2.62141	2.55148	0.850647	0.42287	0.956915	-4.60532	SESTD1	protein_coding	SEC14 and spectrin domain containing 1 [Source:HGNC Symbol;Acc:HGNC:18379]
ENSG00000205832	2.62088	-0.185183	1.13645	0.292864	0.956915	-4.59285	C16orf96	protein_coding	chromosome 16 open reading frame 96 [Source:HGNC Symbol;Acc:HGNC:40031]
ENSG00000253537	2.61779	-0.523182	1.13128	0.29489	0.956915	-4.59316	PCDHGA7	protein_coding	protocadherin gamma subfamily A, 7 [Source:HGNC Symbol;Acc:HGNC:8705]
ENSG00000198901	2.61745	0.101287	1.1211	0.298919	0.956915	-4.59294	PRC1	protein_coding	protein regulator of cytokinesis 1 [Source:HGNC Symbol;Acc:HGNC:9341]
ENSG00000170011	2.6133	-1.83908	0.904475	0.395554	0.956915	-4.5961	MYRIP	protein_coding	myosin VIIA and Rab interacting protein [Source:HGNC Symbol;Acc:HGNC:19156]
ENSG00000278259	2.61321	-0.366096	1.14395	0.28994	0.956915	-4.59285	MYO19	protein_coding	myosin XIX [Source:HGNC Symbol;Acc:HGNC:26234]
ENSG00000157429	2.61025	-0.13186	1.11575	0.301055	0.956915	-4.59319	ZNF19	protein_coding	zinc finger protein 19 [Source:HGNC Symbol;Acc:HGNC:12981]
ENSG00000171443	2.60966	1.23724	1.84668	0.106923	0.956915	-4.56881	ZNF524	protein_coding	zinc finger protein 524 [Source:HGNC Symbol;Acc:HGNC:28322]
ENSG00000180767	2.60896	1.65401	1.44754	0.190643	0.956915	-4.57825	CHST13	protein_coding	carbohydrate sulfotransferase 13 [Source:HGNC Symbol;Acc:HGNC:21755]
ENSG00000107242	2.60745	1.8451	0.968714	0.364691	0.956915	-4.59683	PIP5K1B	protein_coding	phosphatidylinositol-4-phosphate 5-kinase type 1 beta [Source:HGNC Symbol;Acc:HGNC:8995]
ENSG00000102890	2.60616	-0.566954	1.34283	0.220888	0.956915	-4.58977	ELMO3	protein_coding	engulfment and cell motility 3 [Source:HGNC Symbol;Acc:HGNC:17289]
ENSG00000166851	2.60543	0.558921	1.07171	0.319109	0.956915	-4.59369	PLK1	protein_coding	polo like kinase 1 [Source:HGNC Symbol;Acc:HGNC:9077]
ENSG00000014257	2.60123	3.42104	2.20474	0.0629589	0.956915	-4.46441	ACP3	protein_coding	acid phosphatase 3 [Source:HGNC Symbol;Acc:HGNC:125]
ENSG00000168329	2.60026	2.47355	2.22532	0.061068	0.956915	-4.51567	CX3CR1	protein_coding	C-X3-C motif chemokine receptor 1 [Source:HGNC Symbol;Acc:HGNC:2558]
ENSG00000136867	2.59676	5.24847	2.81559	0.0257048	0.956915	-4.23479	SLC31A2	protein_coding	solute carrier family 31 member 2 [Source:HGNC Symbol;Acc:HGNC:11017]
ENSG00000143443	2.59467	-0.61223	1.13656	0.292819	0.956915	-4.59313	C1orf56	protein_coding	chromosome 1 open reading frame 56 [Source:HGNC Symbol;Acc:HGNC:26045]
ENSG00000125246	2.59171	0.83763	1.04215	0.331704	0.956915	-4.59427	CLYBL	protein_coding	citramalyl-CoA lyase [Source:HGNC Symbol;Acc:HGNC:18355]
ENSG00000213145	2.5913	2.69701	1.66493	0.1395	0.956915	-4.54612	CRIP1	protein_coding	cysteine rich protein 1 [Source:HGNC Symbol;Acc:HGNC:2360]
ENSG00000136943	2.59125	-3.11558	0.858196	0.418959	0.956915	-4.59618	CTSV	protein_coding	cathepsin V [Source:HGNC Symbol;Acc:HGNC:2538]
ENSG00000137285	2.59125	-3.11558	0.858196	0.418959	0.956915	-4.59618	TUBB2B	protein_coding	tubulin beta 2B class IIb [Source:HGNC Symbol;Acc:HGNC:30829]
ENSG00000181856	2.59125	-3.11558	0.858196	0.418959	0.956915	-4.59618	SLC2A4	protein_coding	solute carrier family 2 member 4 [Source:HGNC Symbol;Acc:HGNC:11009]
ENSG00000111537	2.59125	-3.11558	0.858196	0.418959	0.956915	-4.59618	IFNG	protein_coding	interferon gamma [Source:HGNC Symbol;Acc:HGNC:5438]
ENSG00000180739	2.59125	-3.11558	0.858196	0.418959	0.956915	-4.59618	S1PR5	protein_coding	sphingosine-1-phosphate receptor 5 [Source:HGNC Symbol;Acc:HGNC:14299]
ENSG00000099330	2.59054	1.30226	1.81244	0.112443	0.956915	-4.56907	OCEL1	protein_coding	occludin/ELL domain containing 1 [Source:HGNC Symbol;Acc:HGNC:26221]
ENSG00000151689	2.58875	0.789071	1.0488	0.328837	0.956915	-4.59412	INPP1	protein_coding	inositol polyphosphate-1-phosphatase [Source:HGNC Symbol;Acc:HGNC:6071]
ENSG00000165028	2.58559	1.31635	1.00446	0.348329	0.956915	-4.59524	NIPSNAP3B	protein_coding	nipsnap homolog 3B [Source:HGNC Symbol;Acc:HGNC:23641]
ENSG00000197565	2.58458	-2.38598	1.01209	0.344912	0.956915	-4.59503	COL4A6	protein_coding	collagen type IV alpha 6 chain [Source:HGNC Symbol;Acc:HGNC:2208]
ENSG00000179041	2.58331	1.61704	1.69868	0.132813	0.956915	-4.5687	RRS1	protein_coding	ribosome biogenesis regulator 1 homolog [Source:HGNC Symbol;Acc:HGNC:17083]
ENSG00000180263	2.57903	-0.271317	1.11631	0.300833	0.956915	-4.59326	FGD6	protein_coding	FYVE, RhoGEF and PH domain containing 6 [Source:HGNC Symbol;Acc:HGNC:21740]
ENSG00000090530	2.57512	-3.17847	0.902698	0.396435	0.956915	-4.59586	P3H2	protein_coding	prolyl 3-hydroxylase 2 [Source:HGNC Symbol;Acc:HGNC:19317]
ENSG00000125787	2.57512	-3.17847	0.902698	0.396435	0.956915	-4.59586	GNRH2	protein_coding	gonadotropin releasing hormone 2 [Source:HGNC Symbol;Acc:HGNC:4420]
ENSG00000145283	2.57512	-3.17847	0.902698	0.396435	0.956915	-4.59586	SLC10A6	protein_coding	solute carrier family 10 member 6 [Source:HGNC Symbol;Acc:HGNC:30603]
ENSG00000173918	2.57512	-3.17847	0.902698	0.396435	0.956915	-4.59586	C1QTNF1	protein_coding	C1q and TNF related 1 [Source:HGNC Symbol;Acc:HGNC:14324]
ENSG00000149635	2.57512	-3.17847	0.902698	0.396435	0.956915	-4.59586	OCSTAMP	protein_coding	osteoclast stimulatory transmembrane protein [Source:HGNC Symbol;Acc:HGNC:16116]
ENSG00000089847	2.57479	-0.503139	1.10922	0.303677	0.956915	-4.59349	ANKRD24	protein_coding	ankyrin repeat domain 24 [Source:HGNC Symbol;Acc:HGNC:29424]
ENSG00000139572	2.57409	-0.148163	1.04768	0.329316	0.956915	-4.59439	GPR84	protein_coding	G protein-coupled receptor 84 [Source:HGNC Symbol;Acc:HGNC:4535]
ENSG00000109321	2.56994	6.83148	2.96057	0.0208785	0.956915	-4.06262	AREG	protein_coding	amphiregulin [Source:HGNC Symbol;Acc:HGNC:651]
ENSG00000106328	2.56702	-0.552119	1.12528	0.297259	0.956915	-4.59327	FSCN3	protein_coding	fascin actin-bundling protein 3 [Source:HGNC Symbol;Acc:HGNC:3961]
ENSG00000145476	2.55992	1.53762	0.913013	0.391343	0.956915	-4.59828	CYP4V2	protein_coding	cytochrome P450 family 4 subfamily V member 2 [Source:HGNC Symbol;Acc:HGNC:23198]
ENSG00000130699	2.55662	1.16766	1.70875	0.130878	0.956915	-4.57391	TAF4	protein_coding	TATA-box binding protein associated factor 4 [Source:HGNC Symbol;Acc:HGNC:11537]
ENSG00000100024	2.55491	-0.496577	1.07605	0.317292	0.956915	-4.59401	UPB1	protein_coding	beta-ureidopropionase 1 [Source:HGNC Symbol;Acc:HGNC:16297]
ENSG00000186105	2.55419	0.840615	1.0292	0.337345	0.956915	-4.59458	LRRC70	protein_coding	leucine rich repeat containing 70 [Source:HGNC Symbol;Acc:HGNC:35155]
ENSG00000101353	2.54807	0.572321	1.05058	0.328072	0.956915	-4.59415	MROH8	protein_coding	maestro heat like repeat family member 8 [Source:HGNC Symbol;Acc:HGNC:16125]
ENSG00000171444	2.54113	-3.14565	0.844333	0.426161	0.956915	-4.59627	MCC	protein_coding	MCC regulator of WNT signaling pathway [Source:HGNC Symbol;Acc:HGNC:6935]
ENSG00000162618	2.54113	-3.14565	0.844333	0.426161	0.956915	-4.59627	ADGRL4	protein_coding	adhesion G protein-coupled receptor L4 [Source:HGNC Symbol;Acc:HGNC:20822]
ENSG00000008438	2.54113	-3.14565	0.844333	0.426161	0.956915	-4.59627	PGLYRP1	protein_coding	peptidoglycan recognition protein 1 [Source:HGNC Symbol;Acc:HGNC:8904]
ENSG00000175513	2.54113	-3.14565	0.844333	0.426161	0.956915	-4.59627	TSGA10IP	protein_coding	testis specific 10 interacting protein [Source:HGNC Symbol;Acc:HGNC:26555]
ENSG00000139263	2.54113	-3.14565	0.844333	0.426161	0.956915	-4.59627	LRIG3	protein_coding	leucine rich repeats and immunoglobulin like domains 3 [Source:HGNC Symbol;Acc:HGNC:30991]
ENSG00000186197	2.54113	-3.14565	0.844333	0.426161	0.956915	-4.59627	EDARADD	protein_coding	EDAR associated death domain [Source:HGNC Symbol;Acc:HGNC:14341]
ENSG00000165323	2.54113	-3.14565	0.844333	0.426161	0.956915	-4.59627	FAT3	protein_coding	FAT atypical cadherin 3 [Source:HGNC Symbol;Acc:HGNC:23112]
ENSG00000173988	2.53986	0.474938	1.05421	0.32652	0.956915	-4.5941	LRRC63	protein_coding	leucine rich repeat containing 63 [Source:HGNC Symbol;Acc:HGNC:34296]
ENSG00000138316	2.5392	-0.65457	1.02525	0.339079	0.956915	-4.59481	ADAMTS14	protein_coding	ADAM metallopeptidase with thrombospondin type 1 motif 14 [Source:HGNC Symbol;Acc:HGNC:14899]
ENSG00000066185	2.53884	-0.18146	1.09797	0.308242	0.956915	-4.59353	ZMYND12	protein_coding	zinc finger MYND-type containing 12 [Source:HGNC Symbol;Acc:HGNC:21192]
ENSG00000206140	2.53328	-1.26879	1.16842	0.280568	0.956915	-4.59307	TMEM191C	protein_coding	transmembrane protein 191C [Source:HGNC Symbol;Acc:HGNC:33601]
ENSG00000269404	2.53306	-1.33897	1.04384	0.330975	0.956915	-4.59464	SPIB	protein_coding	Spi-B transcription factor [Source:HGNC Symbol;Acc:HGNC:11242]
ENSG00000181109	2.53297	-2.0175	1.03784	0.333572	0.956915	-4.59477	OR52P1	protein_coding	olfactory receptor family 52 subfamily P member 1 (gene/pseudogene) [Source:HGNC Symbol;Acc:HGNC:15232]
ENSG00000176909	2.52987	-1.77973	1.04476	0.330575	0.956915	-4.59468	MAMSTR	protein_coding	MEF2 activating motif and SAP domain containing transcriptional regulator [Source:HGNC Symbol;Acc:HGNC:26689]
ENSG00000213199	2.52787	-1.00117	1.06102	0.323619	0.956915	-4.59437	ASIC3	protein_coding	acid sensing ion channel subunit 3 [Source:HGNC Symbol;Acc:HGNC:101]
ENSG00000204922	2.52769	1.76977	1.77064	0.119555	0.956915	-4.56312	UQCC3	protein_coding	ubiquinol-cytochrome c reductase complex assembly factor 3 [Source:HGNC Symbol;Acc:HGNC:34399]
ENSG00000132938	2.52536	-0.242363	1.06286	0.32284	0.956915	-4.59415	MTUS2	protein_coding	microtubule associated scaffold protein 2 [Source:HGNC Symbol;Acc:HGNC:20595]
ENSG00000176809	2.5235	-0.0395533	1.08234	0.314673	0.956915	-4.59374	LRRC37A3	protein_coding	leucine rich repeat containing 37 member A3 [Source:HGNC Symbol;Acc:HGNC:32427]
ENSG00000163576	2.52309	-0.840416	1.06951	0.320032	0.956915	-4.59421	EFHB	protein_coding	EF-hand domain family member B [Source:HGNC Symbol;Acc:HGNC:26330]
ENSG00000064932	2.52289	0.0230204	1.24563	0.252641	0.956915	-4.59061	SBNO2	protein_coding	strawberry notch homolog 2 [Source:HGNC Symbol;Acc:HGNC:29158]
ENSG00000163421	2.5213	0.220594	0.871741	0.412007	0.956915	-4.59757	PROK2	protein_coding	prokineticin 2 [Source:HGNC Symbol;Acc:HGNC:18455]
ENSG00000187391	2.51994	-1.03129	1.17458	0.278249	0.956915	-4.59284	MAGI2	protein_coding	membrane associated guanylate kinase, WW and PDZ domain containing 2 [Source:HGNC Symbol;Acc:HGNC:18957]
ENSG00000170049	2.51625	-0.651008	1.01157	0.345143	0.956915	-4.59501	KCNAB3	protein_coding	potassium voltage-gated channel subfamily A regulatory beta subunit 3 [Source:HGNC Symbol;Acc:HGNC:6230]
ENSG00000117877	2.51454	0.611529	1.03176	0.336226	0.956915	-4.59456	POLR1G	protein_coding	RNA polymerase I subunit G [Source:HGNC Symbol;Acc:HGNC:24219]
ENSG00000188396	2.51191	2.47461	2.47739	0.0420849	0.956915	-4.50068	DYNLT4	protein_coding	dynein light chain Tctex-type 4 [Source:HGNC Symbol;Acc:HGNC:32315]
ENSG00000156172	2.51173	1.16443	0.980278	0.359334	0.956915	-4.59588	CFAP418	protein_coding	cilia and flagella associated protein 418 [Source:HGNC Symbol;Acc:HGNC:27232]
ENSG00000139187	2.50932	0.767208	1.01649	0.342955	0.956915	-4.59489	KLRG1	protein_coding	killer cell lectin like receptor G1 [Source:HGNC Symbol;Acc:HGNC:6380]
ENSG00000166682	2.50884	-1.32825	1.06066	0.323772	0.956915	-4.59443	TMPRSS5	protein_coding	transmembrane serine protease 5 [Source:HGNC Symbol;Acc:HGNC:14908]
ENSG00000154928	2.50072	-1.5935	1.0554	0.326011	0.956915	-4.59454	EPHB1	protein_coding	EPH receptor B1 [Source:HGNC Symbol;Acc:HGNC:3392]
ENSG00000167995	2.50068	1.2225	1.69351	0.133818	0.956915	-4.57383	BEST1	protein_coding	bestrophin 1 [Source:HGNC Symbol;Acc:HGNC:12703]
ENSG00000165644	2.49848	-0.10591	0.940997	0.377776	0.956915	-4.5962	COMTD1	protein_coding	catechol-O-methyltransferase domain containing 1 [Source:HGNC Symbol;Acc:HGNC:26309]
ENSG00000167733	2.49781	-0.568681	1.08229	0.314692	0.956915	-4.59394	HSD11B1L	protein_coding	hydroxysteroid 11-beta dehydrogenase 1 like [Source:HGNC Symbol;Acc:HGNC:30419]
ENSG00000042286	2.49502	0.255152	1.02906	0.337407	0.956915	-4.59466	AIFM2	protein_coding	apoptosis inducing factor mitochondria associated 2 [Source:HGNC Symbol;Acc:HGNC:21411]
ENSG00000214309	2.4938	-0.219355	1.22503	0.259854	0.956915	-4.59131	MBLAC1	protein_coding	metallo-beta-lactamase domain containing 1 [Source:HGNC Symbol;Acc:HGNC:22180]
ENSG00000175287	2.49014	-0.210229	1.04402	0.330896	0.956915	-4.59446	PHYHD1	protein_coding	phytanoyl-CoA dioxygenase domain containing 1 [Source:HGNC Symbol;Acc:HGNC:23396]
ENSG00000128578	2.48816	0.128175	1.04228	0.33165	0.956915	-4.59443	STRIP2	protein_coding	striatin interacting protein 2 [Source:HGNC Symbol;Acc:HGNC:22209]
ENSG00000090104	2.48671	5.69641	2.00746	0.0843296	0.956915	-4.36901	RGS1	protein_coding	regulator of G protein signaling 1 [Source:HGNC Symbol;Acc:HGNC:9991]
ENSG00000167281	2.48577	-3.17847	0.828961	0.43425	0.956915	-4.59637	RBFOX3	protein_coding	RNA binding fox-1 homolog 3 [Source:HGNC Symbol;Acc:HGNC:27097]
ENSG00000150687	2.48577	-3.17847	0.828961	0.43425	0.956915	-4.59637	PRSS23	protein_coding	serine protease 23 [Source:HGNC Symbol;Acc:HGNC:14370]
ENSG00000146674	2.48577	-3.17847	0.828961	0.43425	0.956915	-4.59637	IGFBP3	protein_coding	insulin like growth factor binding protein 3 [Source:HGNC Symbol;Acc:HGNC:5472]
ENSG00000197721	2.48577	-3.17847	0.828961	0.43425	0.956915	-4.59637	CR1L	protein_coding	complement C3b/C4b receptor 1 like [Source:HGNC Symbol;Acc:HGNC:2335]
ENSG00000250254	2.48577	-3.17847	0.828961	0.43425	0.956915	-4.59637	PTTG2	protein_coding	pituitary tumor-transforming 2 [Source:HGNC Symbol;Acc:HGNC:9691]
ENSG00000154736	2.48577	-3.17847	0.828961	0.43425	0.956915	-4.59637	ADAMTS5	protein_coding	ADAM metallopeptidase with thrombospondin type 1 motif 5 [Source:HGNC Symbol;Acc:HGNC:221]
ENSG00000182463	2.48577	-3.17847	0.828961	0.43425	0.956915	-4.59637	TSHZ2	protein_coding	teashirt zinc finger homeobox 2 [Source:HGNC Symbol;Acc:HGNC:13010]
ENSG00000179715	2.48577	-3.17847	0.828961	0.43425	0.956915	-4.59637	PCED1B	protein_coding	PC-esterase domain containing 1B [Source:HGNC Symbol;Acc:HGNC:28255]
ENSG00000173258	2.48577	-3.17847	0.828961	0.43425	0.956915	-4.59637	ZNF483	protein_coding	zinc finger protein 483 [Source:HGNC Symbol;Acc:HGNC:23384]
ENSG00000203963	2.48577	-3.17847	0.828961	0.43425	0.956915	-4.59637	C1orf141	protein_coding	chromosome 1 open reading frame 141 [Source:HGNC Symbol;Acc:HGNC:32044]
ENSG00000114993	2.48332	0.740473	1.00443	0.348344	0.956915	-4.59517	RTKN	protein_coding	rhotekin [Source:HGNC Symbol;Acc:HGNC:10466]
ENSG00000171174	2.4817	2.66753	1.84909	0.106544	0.956915	-4.53294	RBKS	protein_coding	ribokinase [Source:HGNC Symbol;Acc:HGNC:30325]
ENSG00000080819	2.47904	1.33589	0.951853	0.372609	0.956915	-4.5968	CPOX	protein_coding	coproporphyrinogen oxidase [Source:HGNC Symbol;Acc:HGNC:2321]
ENSG00000096264	2.47774	-0.436376	0.729176	0.489369	0.961528	-4.59902	NCR2	protein_coding	natural cytotoxicity triggering receptor 2 [Source:HGNC Symbol;Acc:HGNC:6732]
ENSG00000255524	2.47714	-0.942105	1.08072	0.315346	0.956915	-4.59408	NPIPB8	protein_coding	nuclear pore complex interacting protein family member B8 [Source:HGNC Symbol;Acc:HGNC:37490]
ENSG00000163472	2.47548	-0.763594	1.07832	0.316345	0.956915	-4.59406	TMEM79	protein_coding	transmembrane protein 79 [Source:HGNC Symbol;Acc:HGNC:28196]
ENSG00000080823	2.47478	3.06072	2.19262	0.064099	0.956915	-4.48644	MOK	protein_coding	MOK protein kinase [Source:HGNC Symbol;Acc:HGNC:9833]
ENSG00000204311	2.47401	0.373243	1.02865	0.337587	0.956915	-4.59466	PJVK	protein_coding	pejvakin [Source:HGNC Symbol;Acc:HGNC:29502]
ENSG00000100490	2.47396	0.744547	1.00076	0.349998	0.956915	-4.59526	CDKL1	protein_coding	cyclin dependent kinase like 1 [Source:HGNC Symbol;Acc:HGNC:1781]
ENSG00000158856	2.47382	1.29845	1.45194	0.189457	0.956915	-4.58103	DMTN	protein_coding	dematin actin binding protein [Source:HGNC Symbol;Acc:HGNC:3382]
ENSG00000182162	2.4731	-0.985594	1.20538	0.266891	0.956915	-4.59237	P2RY8	protein_coding	P2Y receptor family member 8 [Source:HGNC Symbol;Acc:HGNC:15524]
ENSG00000147614	2.47217	-0.996607	0.941417	0.377575	0.956915	-4.59592	ATP6V0D2	protein_coding	ATPase H+ transporting V0 subunit d2 [Source:HGNC Symbol;Acc:HGNC:18266]
ENSG00000221869	2.47184	2.89586	2.69079	0.030798	0.956915	-4.45854	CEBPD	protein_coding	CCAAT enhancer binding protein delta [Source:HGNC Symbol;Acc:HGNC:1835]
ENSG00000176658	2.46946	1.93572	0.796927	0.451454	0.9595	-4.60376	MYO1D	protein_coding	myosin ID [Source:HGNC Symbol;Acc:HGNC:7598]
ENSG00000196562	2.46819	2.95773	0.949963	0.373505	0.956915	-4.60098	SULF2	protein_coding	sulfatase 2 [Source:HGNC Symbol;Acc:HGNC:20392]
ENSG00000243056	2.46495	-1.27663	1.06009	0.324015	0.956915	-4.59443	EIF4EBP3	protein_coding	eukaryotic translation initiation factor 4E binding protein 3 [Source:HGNC Symbol;Acc:HGNC:3290]
ENSG00000154319	2.46336	-1.06346	1.05852	0.324678	0.956915	-4.59441	FAM167A	protein_coding	family with sequence similarity 167 member A [Source:HGNC Symbol;Acc:HGNC:15549]
ENSG00000167100	2.45788	-0.237737	1.04779	0.329272	0.956915	-4.5944	SAMD14	protein_coding	sterile alpha motif domain containing 14 [Source:HGNC Symbol;Acc:HGNC:27312]
ENSG00000075223	2.45179	-0.0991094	0.920329	0.387762	0.956915	-4.59654	SEMA3C	protein_coding	semaphorin 3C [Source:HGNC Symbol;Acc:HGNC:10725]
ENSG00000175197	2.44899	5.49042	3.44649	0.0105978	0.956915	-4.11	DDIT3	protein_coding	DNA damage inducible transcript 3 [Source:HGNC Symbol;Acc:HGNC:2726]
ENSG00000127415	2.44837	2.80599	1.41607	0.199321	0.956915	-4.56376	IDUA	protein_coding	alpha-L-iduronidase [Source:HGNC Symbol;Acc:HGNC:5391]
ENSG00000073670	2.44578	0.444711	1.46245	0.186653	0.956915	-4.58499	ADAM11	protein_coding	ADAM metallopeptidase domain 11 [Source:HGNC Symbol;Acc:HGNC:189]
ENSG00000058673	2.44543	0.990319	0.957024	0.370167	0.956915	-4.59639	ZC3H11A	protein_coding	zinc finger CCCH-type containing 11A [Source:HGNC Symbol;Acc:HGNC:29093]
ENSG00000135052	2.44355	-0.218763	1.34789	0.219333	0.956915	-4.58907	GOLM1	protein_coding	golgi membrane protein 1 [Source:HGNC Symbol;Acc:HGNC:15451]
ENSG00000179271	2.44101	3.28907	3.33367	0.0123698	0.956915	-4.37952	GADD45GIP1	protein_coding	GADD45G interacting protein 1 [Source:HGNC Symbol;Acc:HGNC:29996]
ENSG00000099994	2.43671	-0.683652	0.962455	0.367615	0.956915	-4.59571	SUSD2	protein_coding	sushi domain containing 2 [Source:HGNC Symbol;Acc:HGNC:30667]
ENSG00000163006	2.43662	1.90039	0.887251	0.40415	0.956915	-4.60016	CCDC138	protein_coding	coiled-coil domain containing 138 [Source:HGNC Symbol;Acc:HGNC:26531]
ENSG00000131724	2.43548	5.4828	4.30076	0.00349218	0.956915	-4.008	IL13RA1	protein_coding	interleukin 13 receptor subunit alpha 1 [Source:HGNC Symbol;Acc:HGNC:5974]
ENSG00000102445	2.43438	1.16273	1.26954	0.244487	0.956915	-4.58751	RUBCNL	protein_coding	rubicon like autophagy enhancer [Source:HGNC Symbol;Acc:HGNC:20420]
ENSG00000102100	2.43213	2.2854	2.30299	0.0544352	0.956915	-4.52049	SLC35A2	protein_coding	solute carrier family 35 member A2 [Source:HGNC Symbol;Acc:HGNC:11022]
ENSG00000169902	2.42765	-0.089579	1.18731	0.273506	0.956915	-4.59185	TPST1	protein_coding	tyrosylprotein sulfotransferase 1 [Source:HGNC Symbol;Acc:HGNC:12020]
ENSG00000185950	2.42428	5.50815	2.57878	0.0362667	0.956915	-4.25576	IRS2	protein_coding	insulin receptor substrate 2 [Source:HGNC Symbol;Acc:HGNC:6126]
ENSG00000163935	2.42181	0.518726	0.984587	0.357354	0.956915	-4.59557	SFMBT1	protein_coding	Scm like with four mbt domains 1 [Source:HGNC Symbol;Acc:HGNC:20255]
ENSG00000149516	2.4199	1.08994	0.827391	0.435082	0.956915	-4.59969	MS4A3	protein_coding	membrane spanning 4-domains A3 [Source:HGNC Symbol;Acc:HGNC:7317]
ENSG00000137692	2.41793	3.37149	1.32701	0.225807	0.956915	-4.56366	DCUN1D5	protein_coding	defective in cullin neddylation 1 domain containing 5 [Source:HGNC Symbol;Acc:HGNC:28409]
ENSG00000145349	2.41772	0.154148	1.01328	0.344384	0.956915	-4.59497	CAMK2D	protein_coding	calcium/calmodulin dependent protein kinase II delta [Source:HGNC Symbol;Acc:HGNC:1462]
ENSG00000204947	2.41705	-0.883874	1.0507	0.328021	0.956915	-4.59448	ZNF425	protein_coding	zinc finger protein 425 [Source:HGNC Symbol;Acc:HGNC:20690]
ENSG00000181104	2.41614	2.82379	2.78442	0.0268881	0.956915	-4.45799	F2R	protein_coding	coagulation factor II thrombin receptor [Source:HGNC Symbol;Acc:HGNC:3537]
ENSG00000140749	2.41522	1.15939	1.72466	0.127874	0.956915	-4.5735	IGSF6	protein_coding	immunoglobulin superfamily member 6 [Source:HGNC Symbol;Acc:HGNC:5953]
ENSG00000005059	2.41181	-0.765895	1.04831	0.329046	0.956915	-4.59449	MCUB	protein_coding	mitochondrial calcium uniporter dominant negative subunit beta [Source:HGNC Symbol;Acc:HGNC:26076]
ENSG00000196935	2.4097	-0.83712	1.01783	0.342361	0.956915	-4.59493	SRGAP1	protein_coding	SLIT-ROBO Rho GTPase activating protein 1 [Source:HGNC Symbol;Acc:HGNC:17382]
ENSG00000179859	2.40849	1.07936	0.940153	0.37818	0.956915	-4.59688	RNF227	protein_coding	ring finger protein 227 [Source:HGNC Symbol;Acc:HGNC:27571]
ENSG00000213889	2.40687	-0.387396	0.981116	0.358949	0.956915	-4.59548	PPM1N	protein_coding	protein phosphatase, Mg2+/Mn2+ dependent 1N (putative) [Source:HGNC Symbol;Acc:HGNC:26845]
ENSG00000124159	2.40607	-0.215487	0.838341	0.429302	0.956915	-4.59775	MATN4	protein_coding	matrilin 4 [Source:HGNC Symbol;Acc:HGNC:6910]
ENSG00000158966	2.40394	0.903566	0.952905	0.372111	0.956915	-4.59643	CACHD1	protein_coding	cache domain containing 1 [Source:HGNC Symbol;Acc:HGNC:29314]
ENSG00000173991	2.40242	-0.995636	0.973422	0.362503	0.956915	-4.59551	TCAP	protein_coding	titin-cap [Source:HGNC Symbol;Acc:HGNC:11610]
ENSG00000197483	2.40055	1.89614	1.98348	0.0873753	0.956915	-4.55084	ZNF628	protein_coding	zinc finger protein 628 [Source:HGNC Symbol;Acc:HGNC:28054]
ENSG00000213937	2.40051	-1.24624	1.03302	0.335672	0.956915	-4.59476	CLDN9	protein_coding	claudin 9 [Source:HGNC Symbol;Acc:HGNC:2051]
ENSG00000109674	2.39443	1.6891	0.881456	0.407073	0.956915	-4.59968	NEIL3	protein_coding	nei like DNA glycosylase 3 [Source:HGNC Symbol;Acc:HGNC:24573]
ENSG00000221916	2.39228	-0.574795	0.94125	0.377655	0.956915	-4.59604	C19orf73	protein_coding	chromosome 19 open reading frame 73 [Source:HGNC Symbol;Acc:HGNC:25534]
ENSG00000243927	2.39205	1.94039	1.12449	0.297573	0.956915	-4.59019	MRPS6	protein_coding	mitochondrial ribosomal protein S6 [Source:HGNC Symbol;Acc:HGNC:14051]
ENSG00000105374	2.3891	4.65952	4.01332	0.00501221	0.956915	-4.1548	NKG7	protein_coding	natural killer cell granule protein 7 [Source:HGNC Symbol;Acc:HGNC:7830]
ENSG00000188486	2.38743	3.51179	3.20661	0.0147538	0.956915	-4.36528	H2AX	protein_coding	H2A.X variant histone [Source:HGNC Symbol;Acc:HGNC:4739]
ENSG00000272047	2.38192	1.23315	0.91616	0.389799	0.956915	-4.59769	GTF2H5	protein_coding	general transcription factor IIH subunit 5 [Source:HGNC Symbol;Acc:HGNC:21157]
ENSG00000105699	2.38111	-1.37023	1.01613	0.343113	0.956915	-4.59497	LSR	protein_coding	lipolysis stimulated lipoprotein receptor [Source:HGNC Symbol;Acc:HGNC:29572]
ENSG00000127774	2.38032	2.48924	2.5013	0.0406313	0.956915	-4.49842	EMC6	protein_coding	ER membrane protein complex subunit 6 [Source:HGNC Symbol;Acc:HGNC:28430]
ENSG00000230778	2.37813	-1.73313	0.943386	0.376634	0.956915	-4.59574	ANKRD63	protein_coding	ankyrin repeat domain 63 [Source:HGNC Symbol;Acc:HGNC:40027]
ENSG00000259305	2.37719	-1.14707	1.02852	0.337643	0.956915	-4.59481	ZHX1-C8orf76	protein_coding	ZHX1-C8orf76 readthrough [Source:HGNC Symbol;Acc:HGNC:42975]
ENSG00000141655	2.37608	1.04774	1.60638	0.151855	0.956915	-4.57803	TNFRSF11A	protein_coding	TNF receptor superfamily member 11a [Source:HGNC Symbol;Acc:HGNC:11908]
ENSG00000163577	2.37347	-0.294144	0.921603	0.387141	0.956915	-4.59643	EIF5A2	protein_coding	eukaryotic translation initiation factor 5A2 [Source:HGNC Symbol;Acc:HGNC:3301]
ENSG00000171236	2.37275	3.95194	1.48598	0.180507	0.956915	-4.53318	LRG1	protein_coding	leucine rich alpha-2-glycoprotein 1 [Source:HGNC Symbol;Acc:HGNC:29480]
ENSG00000164898	2.37046	-0.175397	1.0108	0.345488	0.956915	-4.59502	FMC1	protein_coding	formation of mitochondrial complex V assembly factor 1 homolog [Source:HGNC Symbol;Acc:HGNC:26946]
ENSG00000105829	2.36984	1.3847	0.897733	0.398903	0.956915	-4.59845	BET1	protein_coding	Bet1 golgi vesicular membrane trafficking protein [Source:HGNC Symbol;Acc:HGNC:14562]
ENSG00000102471	2.36637	-0.965269	0.941977	0.377307	0.956915	-4.59592	NDFIP2	protein_coding	Nedd4 family interacting protein 2 [Source:HGNC Symbol;Acc:HGNC:18537]
ENSG00000232653	2.36386	-1.81951	0.852538	0.421888	0.956915	-4.5966	GOLGA8N	protein_coding	golgin A8 family member N [Source:HGNC Symbol;Acc:HGNC:44405]
ENSG00000224051	2.36259	2.2334	2.32633	0.0525882	0.956915	-4.52178	CPTP	protein_coding	ceramide-1-phosphate transfer protein [Source:HGNC Symbol;Acc:HGNC:28116]
ENSG00000101464	2.35956	2.39434	1.07603	0.317301	0.956915	-4.59166	PIGU	protein_coding	phosphatidylinositol glycan anchor biosynthesis class U [Source:HGNC Symbol;Acc:HGNC:15791]
ENSG00000088538	2.35819	0.70495	0.789027	0.455768	0.9595	-4.59975	DOCK3	protein_coding	dedicator of cytokinesis 3 [Source:HGNC Symbol;Acc:HGNC:2989]
ENSG00000226763	2.35683	-1.07688	1.01989	0.341444	0.956915	-4.59491	SRRM5	protein_coding	serine/arginine repetitive matrix 5 [Source:HGNC Symbol;Acc:HGNC:37248]
ENSG00000116962	2.35673	-0.864877	1.02249	0.340299	0.956915	-4.59487	NID1	protein_coding	nidogen 1 [Source:HGNC Symbol;Acc:HGNC:7821]
ENSG00000188997	2.35602	0.298273	0.975861	0.361373	0.956915	-4.5957	KCTD21	protein_coding	potassium channel tetramerization domain containing 21 [Source:HGNC Symbol;Acc:HGNC:27452]
ENSG00000113263	2.354	0.081221	1.053	0.327037	0.956915	-4.59424	ITK	protein_coding	IL2 inducible T cell kinase [Source:HGNC Symbol;Acc:HGNC:6171]
ENSG00000110660	2.35397	5.05213	2.40327	0.0469398	0.956915	-4.32442	SLC35F2	protein_coding	solute carrier family 35 member F2 [Source:HGNC Symbol;Acc:HGNC:23615]
ENSG00000008256	2.35387	3.58326	1.62633	0.147536	0.956915	-4.52394	CYTH3	protein_coding	cytohesin 3 [Source:HGNC Symbol;Acc:HGNC:9504]
ENSG00000164051	2.35289	0.297783	0.961581	0.368025	0.956915	-4.59597	CCDC51	protein_coding	coiled-coil domain containing 51 [Source:HGNC Symbol;Acc:HGNC:25714]
ENSG00000114204	2.34991	0.781657	0.938039	0.379193	0.956915	-4.5967	SERPINI2	protein_coding	serpin family I member 2 [Source:HGNC Symbol;Acc:HGNC:8945]
ENSG00000124116	2.34722	-1.86333	0.965637	0.366126	0.956915	-4.5955	WFDC3	protein_coding	WAP four-disulfide core domain 3 [Source:HGNC Symbol;Acc:HGNC:15957]
ENSG00000204161	2.34228	0.305579	0.918081	0.38886	0.956915	-4.5968	TMEM273	protein_coding	transmembrane protein 273 [Source:HGNC Symbol;Acc:HGNC:27274]
ENSG00000174586	2.33854	-0.189826	0.995976	0.352161	0.956915	-4.59527	ZNF497	protein_coding	zinc finger protein 497 [Source:HGNC Symbol;Acc:HGNC:23714]
ENSG00000203666	2.33835	4.36071	4.1231	0.00435972	0.956915	-4.18884	EFCAB2	protein_coding	EF-hand calcium binding domain 2 [Source:HGNC Symbol;Acc:HGNC:28166]
ENSG00000009694	2.33512	-0.827409	1.01082	0.345478	0.956915	-4.59503	TENM1	protein_coding	teneurin transmembrane protein 1 [Source:HGNC Symbol;Acc:HGNC:8117]
ENSG00000171962	2.3271	-1.41105	0.980375	0.35929	0.956915	-4.59538	DRC3	protein_coding	dynein regulatory complex subunit 3 [Source:HGNC Symbol;Acc:HGNC:25384]
ENSG00000128567	2.32685	-0.542328	0.993157	0.353441	0.956915	-4.59529	PODXL	protein_coding	podocalyxin like [Source:HGNC Symbol;Acc:HGNC:9171]
ENSG00000153767	2.3245	1.52447	1.12093	0.298988	0.956915	-4.59132	GTF2E1	protein_coding	general transcription factor IIE subunit 1 [Source:HGNC Symbol;Acc:HGNC:4650]
ENSG00000163611	2.32434	1.29637	0.88538	0.405092	0.956915	-4.59863	SPICE1	protein_coding	spindle and centriole associated protein 1 [Source:HGNC Symbol;Acc:HGNC:25083]
ENSG00000002726	2.32418	1.75613	1.80281	0.114045	0.956915	-4.56202	AOC1	protein_coding	amine oxidase copper containing 1 [Source:HGNC Symbol;Acc:HGNC:80]
ENSG00000139146	2.32222	-0.0850846	1.2688	0.244736	0.956915	-4.59032	SINHCAF	protein_coding	SIN3-HDAC complex associated factor [Source:HGNC Symbol;Acc:HGNC:30702]
ENSG00000060138	2.31915	8.1115	1.87391	0.102721	0.956915	-4.32949	YBX3	protein_coding	Y-box binding protein 3 [Source:HGNC Symbol;Acc:HGNC:2428]
ENSG00000177685	2.31807	-0.205199	0.903902	0.395838	0.956915	-4.59675	CRACR2B	protein_coding	calcium release activated channel regulator 2B [Source:HGNC Symbol;Acc:HGNC:28703]
ENSG00000127399	2.31802	0.869419	1.20228	0.268019	0.956915	-4.59018	LRRC61	protein_coding	leucine rich repeat containing 61 [Source:HGNC Symbol;Acc:HGNC:21704]
ENSG00000101049	2.31572	-1.20498	0.959686	0.368914	0.956915	-4.59565	SGK2	protein_coding	serum/glucocorticoid regulated kinase 2 [Source:HGNC Symbol;Acc:HGNC:13900]
ENSG00000103966	2.31511	3.24841	1.84225	0.107623	0.956915	-4.51106	EHD4	protein_coding	EH domain containing 4 [Source:HGNC Symbol;Acc:HGNC:3245]
ENSG00000235109	2.31501	1.07987	0.852265	0.42203	0.956915	-4.59907	ZSCAN31	protein_coding	zinc finger and SCAN domain containing 31 [Source:HGNC Symbol;Acc:HGNC:14097]
ENSG00000214456	2.3128	-1.3885	0.989212	0.355238	0.956915	-4.59528	PLIN5	protein_coding	perilipin 5 [Source:HGNC Symbol;Acc:HGNC:33196]
ENSG00000173334	2.31113	7.86748	5.18302	0.00124262	0.947532	-3.60053	TRIB1	protein_coding	tribbles pseudokinase 1 [Source:HGNC Symbol;Acc:HGNC:16891]
ENSG00000137628	2.30743	2.69887	0.735893	0.485518	0.961528	-4.61328	DDX60	protein_coding	DExD/H-box helicase 60 [Source:HGNC Symbol;Acc:HGNC:25942]
ENSG00000267060	2.30276	-1.68415	0.965431	0.366222	0.956915	-4.59552	PTGES3L	protein_coding	prostaglandin E synthase 3 like [Source:HGNC Symbol;Acc:HGNC:43943]
ENSG00000162779	2.29961	-1.17586	0.938966	0.378748	0.956915	-4.5959	AXDND1	protein_coding	axonemal dynein light chain domain containing 1 [Source:HGNC Symbol;Acc:HGNC:26564]
ENSG00000189283	2.29689	0.768491	0.900333	0.397609	0.956915	-4.59752	FHIT	protein_coding	fragile histidine triad diadenosine triphosphatase [Source:HGNC Symbol;Acc:HGNC:3701]
ENSG00000188428	2.29456	1.87325	0.827226	0.43517	0.956915	-4.60231	BLOC1S5	protein_coding	biogenesis of lysosomal organelles complex 1 subunit 5 [Source:HGNC Symbol;Acc:HGNC:18561]
ENSG00000254415	2.28983	1.60472	1.65764	0.140985	0.956915	-4.57048	SIGLEC14	protein_coding	sialic acid binding Ig like lectin 14 [Source:HGNC Symbol;Acc:HGNC:32926]
ENSG00000163154	2.28854	1.18497	0.863305	0.416327	0.956915	-4.599	TNFAIP8L2	protein_coding	TNF alpha induced protein 8 like 2 [Source:HGNC Symbol;Acc:HGNC:26277]
ENSG00000128271	2.28851	-0.0964675	1.11398	0.301765	0.956915	-4.5932	ADORA2A	protein_coding	adenosine A2a receptor [Source:HGNC Symbol;Acc:HGNC:263]
ENSG00000137133	2.287	-0.981996	0.983988	0.357629	0.956915	-4.59538	HINT2	protein_coding	histidine triad nucleotide binding protein 2 [Source:HGNC Symbol;Acc:HGNC:18344]
ENSG00000187815	2.28572	0.981377	0.891853	0.40184	0.956915	-4.59797	ZFP69	protein_coding	ZFP69 zinc finger protein [Source:HGNC Symbol;Acc:HGNC:24708]
ENSG00000007080	2.28561	2.42986	2.41541	0.0461072	0.956915	-4.50679	CCDC124	protein_coding	coiled-coil domain containing 124 [Source:HGNC Symbol;Acc:HGNC:25171]
ENSG00000168461	2.28211	0.07386	0.939155	0.378658	0.956915	-4.5963	RAB31	protein_coding	RAB31, member RAS oncogene family [Source:HGNC Symbol;Acc:HGNC:9771]
ENSG00000188931	2.28002	-1.35569	0.961255	0.368177	0.956915	-4.59561	CFAP126	protein_coding	cilia and flagella associated protein 126 [Source:HGNC Symbol;Acc:HGNC:32325]
ENSG00000214595	2.27929	-1.04078	0.982939	0.35811	0.956915	-4.59538	EML6	protein_coding	EMAP like 6 [Source:HGNC Symbol;Acc:HGNC:35412]
ENSG00000175906	2.27719	-0.268712	1.10394	0.305815	0.956915	-4.59347	ARL4D	protein_coding	ADP ribosylation factor like GTPase 4D [Source:HGNC Symbol;Acc:HGNC:656]
ENSG00000203663	2.27482	-0.915324	0.942891	0.376871	0.956915	-4.59592	OR2L2	protein_coding	olfactory receptor family 2 subfamily L member 2 [Source:HGNC Symbol;Acc:HGNC:8266]
ENSG00000102001	2.2726	0.216019	0.934311	0.380985	0.956915	-4.59645	CACNA1F	protein_coding	calcium voltage-gated channel subunit alpha1 F [Source:HGNC Symbol;Acc:HGNC:1393]
ENSG00000126264	2.26904	6.01199	5.06131	0.00142362	0.947532	-3.85613	HCST	protein_coding	hematopoietic cell signal transducer [Source:HGNC Symbol;Acc:HGNC:16977]
ENSG00000157827	2.26881	0.595929	1.05094	0.32792	0.956915	-4.59414	FMNL2	protein_coding	formin like 2 [Source:HGNC Symbol;Acc:HGNC:18267]
ENSG00000109536	2.26828	0.499235	1.19618	0.270245	0.956915	-4.59096	FRG1	protein_coding	FSHD region gene 1 [Source:HGNC Symbol;Acc:HGNC:3954]
ENSG00000135269	2.26632	6.09864	3.22438	0.0143926	0.956915	-4.07768	TES	protein_coding	testin LIM domain protein [Source:HGNC Symbol;Acc:HGNC:14620]
ENSG00000136929	2.26533	1.72243	1.05014	0.328261	0.956915	-4.59364	HEMGN	protein_coding	hemogen [Source:HGNC Symbol;Acc:HGNC:17509]
ENSG00000146006	2.2624	-1.15127	0.950284	0.373352	0.956915	-4.59577	LRRTM2	protein_coding	leucine rich repeat transmembrane neuronal 2 [Source:HGNC Symbol;Acc:HGNC:19409]
ENSG00000151490	2.26137	-0.330866	1.09682	0.30871	0.956915	-4.59362	PTPRO	protein_coding	protein tyrosine phosphatase receptor type O [Source:HGNC Symbol;Acc:HGNC:9678]
ENSG00000179299	2.25967	-0.840626	0.961316	0.368149	0.956915	-4.59569	NSUN7	protein_coding	NOP2/Sun RNA methyltransferase family member 7 [Source:HGNC Symbol;Acc:HGNC:25857]
ENSG00000134278	2.25777	-0.696151	0.962018	0.36782	0.956915	-4.59571	SPIRE1	protein_coding	spire type actin nucleation factor 1 [Source:HGNC Symbol;Acc:HGNC:30622]
ENSG00000095397	2.25712	3.10217	2.4147	0.0461558	0.956915	-4.46479	WHRN	protein_coding	whirlin [Source:HGNC Symbol;Acc:HGNC:16361]
ENSG00000256294	2.25376	0.470373	0.913103	0.391299	0.956915	-4.597	ZNF225	protein_coding	zinc finger protein 225 [Source:HGNC Symbol;Acc:HGNC:13018]
ENSG00000145730	2.25371	3.6261	1.95614	0.0909799	0.956915	-4.48159	PAM	protein_coding	peptidylglycine alpha-amidating monooxygenase [Source:HGNC Symbol;Acc:HGNC:8596]
ENSG00000221882	2.25353	-2.59798	0.802795	0.448268	0.959417	-4.59671	OR3A2	protein_coding	olfactory receptor family 3 subfamily A member 2 [Source:HGNC Symbol;Acc:HGNC:8283]
ENSG00000188234	2.25333	1.32284	1.28319	0.239935	0.956915	-4.58646	AGAP4	protein_coding	ArfGAP with GTPase domain, ankyrin repeat and PH domain 4 [Source:HGNC Symbol;Acc:HGNC:23459]
ENSG00000185972	2.24922	-1.02571	0.964032	0.366876	0.956915	-4.59563	CCIN	protein_coding	calicin [Source:HGNC Symbol;Acc:HGNC:1568]
ENSG00000133069	2.24857	2.32832	1.19935	0.269087	0.956915	-4.58459	TMCC2	protein_coding	transmembrane and coiled-coil domain family 2 [Source:HGNC Symbol;Acc:HGNC:24239]
ENSG00000125551	2.2481	-1.46859	0.926012	0.384997	0.956915	-4.59598	PLGLB2	protein_coding	plasminogen like B2 [Source:HGNC Symbol;Acc:HGNC:9073]
ENSG00000127220	2.23853	1.84512	1.38057	0.209531	0.956915	-4.57923	ABHD8	protein_coding	abhydrolase domain containing 8 [Source:HGNC Symbol;Acc:HGNC:23759]
ENSG00000196338	2.23776	0.917416	1.51001	0.174422	0.956915	-4.58165	NLGN3	protein_coding	neuroligin 3 [Source:HGNC Symbol;Acc:HGNC:14289]
ENSG00000158792	2.23731	3.57048	1.40717	0.201838	0.956915	-4.55127	SPATA2L	protein_coding	spermatogenesis associated 2 like [Source:HGNC Symbol;Acc:HGNC:28393]
ENSG00000160404	2.23687	3.81741	3.47219	0.0102337	0.956915	-4.31053	TOR2A	protein_coding	torsin family 2 member A [Source:HGNC Symbol;Acc:HGNC:11996]
ENSG00000147180	2.236	0.858238	0.622405	0.553236	0.963978	-4.60326	ZNF711	protein_coding	zinc finger protein 711 [Source:HGNC Symbol;Acc:HGNC:13128]
ENSG00000204149	2.23511	0.0283863	0.934287	0.380996	0.956915	-4.59636	AGAP6	protein_coding	ArfGAP with GTPase domain, ankyrin repeat and PH domain 6 [Source:HGNC Symbol;Acc:HGNC:23466]
ENSG00000110619	2.23367	0.758768	1.26718	0.245284	0.956915	-4.58876	CARS1	protein_coding	cysteinyl-tRNA synthetase 1 [Source:HGNC Symbol;Acc:HGNC:1493]
ENSG00000127948	2.22773	3.79397	2.81498	0.0257274	0.956915	-4.37245	POR	protein_coding	cytochrome p450 oxidoreductase [Source:HGNC Symbol;Acc:HGNC:9208]
ENSG00000154310	2.22603	2.79669	1.68973	0.134557	0.956915	-4.54122	TNIK	protein_coding	TRAF2 and NCK interacting kinase [Source:HGNC Symbol;Acc:HGNC:30765]
ENSG00000163606	2.22267	-1.24479	0.742558	0.481716	0.960955	-4.59803	CD200R1	protein_coding	CD200 receptor 1 [Source:HGNC Symbol;Acc:HGNC:24235]
ENSG00000116667	2.21893	3.82997	1.93317	0.0941208	0.956915	-4.4748	C1orf21	protein_coding	chromosome 1 open reading frame 21 [Source:HGNC Symbol;Acc:HGNC:15494]
ENSG00000103888	2.21802	-1.46087	0.931809	0.382191	0.956915	-4.59592	CEMIP	protein_coding	cell migration inducing hyaluronidase 1 [Source:HGNC Symbol;Acc:HGNC:29213]
ENSG00000160781	2.21375	2.32434	2.24711	0.0591284	0.956915	-4.52164	PAQR6	protein_coding	progestin and adipoQ receptor family member 6 [Source:HGNC Symbol;Acc:HGNC:30132]
ENSG00000196126	2.21181	3.62097	0.669079	0.52471	0.963978	-4.63137	HLA-DRB1	protein_coding	major histocompatibility complex, class II, DR beta 1 [Source:HGNC Symbol;Acc:HGNC:4948]
ENSG00000076641	2.20953	4.89989	2.50125	0.0406342	0.956915	-4.31869	PAG1	protein_coding	phosphoprotein membrane anchor with glycosphingolipid microdomains 1 [Source:HGNC Symbol;Acc:HGNC:30043]
ENSG00000140470	2.20134	-1.4209	0.863243	0.416359	0.956915	-4.59667	ADAMTS17	protein_coding	ADAM metallopeptidase with thrombospondin type 1 motif 17 [Source:HGNC Symbol;Acc:HGNC:17109]
ENSG00000182134	2.19941	-0.836495	0.87383	0.410943	0.956915	-4.59683	TDRKH	protein_coding	tudor and KH domain containing [Source:HGNC Symbol;Acc:HGNC:11713]
ENSG00000214688	2.19729	-1.30123	0.900506	0.397523	0.956915	-4.59631	C10orf105	protein_coding	chromosome 10 open reading frame 105 [Source:HGNC Symbol;Acc:HGNC:20304]
ENSG00000283930	2.19641	-0.558725	0.936224	0.380065	0.956915	-4.59611	PLD5P1	protein_coding	PLD5 pseudogene 1 [Source:HGNC Symbol;Acc:HGNC:55072]
ENSG00000152270	2.18751	6.74708	4.25619	0.00369047	0.956915	-3.83657	PDE3B	protein_coding	phosphodiesterase 3B [Source:HGNC Symbol;Acc:HGNC:8779]
ENSG00000102760	2.18682	7.1589	3.30001	0.0129583	0.956915	-3.9592	RGCC	protein_coding	regulator of cell cycle [Source:HGNC Symbol;Acc:HGNC:20369]
ENSG00000197980	2.18234	1.78796	1.62794	0.147192	0.956915	-4.56896	LEKR1	protein_coding	leucine, glutamate and lysine rich 1 [Source:HGNC Symbol;Acc:HGNC:33765]
ENSG00000103855	2.18144	-0.254581	0.870237	0.412775	0.956915	-4.59724	CD276	protein_coding	CD276 molecule [Source:HGNC Symbol;Acc:HGNC:19137]
ENSG00000090097	2.18092	-0.756403	0.909966	0.392842	0.956915	-4.5964	PCBP4	protein_coding	poly(rC) binding protein 4 [Source:HGNC Symbol;Acc:HGNC:8652]
ENSG00000146373	2.18023	3.94791	2.7087	0.0300066	0.956915	-4.37006	RNF217	protein_coding	ring finger protein 217 [Source:HGNC Symbol;Acc:HGNC:21487]
ENSG00000123384	2.17411	0.962329	1.31052	0.231037	0.956915	-4.58701	LRP1	protein_coding	LDL receptor related protein 1 [Source:HGNC Symbol;Acc:HGNC:6692]
ENSG00000160606	2.17409	-0.992979	1.03888	0.333119	0.956915	-4.59466	TLCD1	protein_coding	TLC domain containing 1 [Source:HGNC Symbol;Acc:HGNC:25177]
ENSG00000242852	2.17339	0.488338	1.14494	0.289553	0.956915	-4.59212	ZNF709	protein_coding	zinc finger protein 709 [Source:HGNC Symbol;Acc:HGNC:20629]
ENSG00000132801	2.17234	0.160714	0.895639	0.399947	0.956915	-4.59711	ZSWIM3	protein_coding	zinc finger SWIM-type containing 3 [Source:HGNC Symbol;Acc:HGNC:16157]
ENSG00000178297	2.17229	0.482146	1.2356	0.256133	0.956915	-4.5901	TMPRSS9	protein_coding	transmembrane serine protease 9 [Source:HGNC Symbol;Acc:HGNC:30079]
ENSG00000151729	2.17025	-0.851462	0.931295	0.382439	0.956915	-4.59609	SLC25A4	protein_coding	solute carrier family 25 member 4 [Source:HGNC Symbol;Acc:HGNC:10990]
ENSG00000070669	2.17009	-1.29174	0.909735	0.392956	0.956915	-4.59621	ASNS	protein_coding	asparagine synthetase (glutamine-hydrolyzing) [Source:HGNC Symbol;Acc:HGNC:753]
ENSG00000206535	2.16625	-0.591192	0.913943	0.390887	0.956915	-4.59642	LNP1	protein_coding	leukemia NUP98 fusion partner 1 [Source:HGNC Symbol;Acc:HGNC:28014]
ENSG00000162757	2.16372	0.391771	0.869953	0.41292	0.956915	-4.59776	C1orf74	protein_coding	chromosome 1 open reading frame 74 [Source:HGNC Symbol;Acc:HGNC:26319]
ENSG00000168811	2.16322	3.4732	2.64323	0.0330072	0.956915	-4.41702	IL12A	protein_coding	interleukin 12A [Source:HGNC Symbol;Acc:HGNC:5969]
ENSG00000169330	2.16294	-0.560366	0.91067	0.392495	0.956915	-4.59648	MINAR1	protein_coding	membrane integral NOTCH2 associated receptor 1 [Source:HGNC Symbol;Acc:HGNC:29172]
ENSG00000187010	2.1617	-1.73313	0.685652	0.514806	0.963978	-4.59813	RHD	protein_coding	Rh blood group D antigen [Source:HGNC Symbol;Acc:HGNC:10009]
ENSG00000127951	2.16058	5.55682	2.62679	0.0338089	0.956915	-4.24237	FGL2	protein_coding	fibrinogen like 2 [Source:HGNC Symbol;Acc:HGNC:3696]
ENSG00000145431	2.16018	5.46404	4.51242	0.00269757	0.956915	-3.99057	PDGFC	protein_coding	platelet derived growth factor C [Source:HGNC Symbol;Acc:HGNC:8801]
ENSG00000005844	2.15993	5.39384	2.85501	0.024286	0.956915	-4.21432	ITGAL	protein_coding	integrin subunit alpha L [Source:HGNC Symbol;Acc:HGNC:6148]
ENSG00000141337	2.1596	-0.707423	0.925206	0.385388	0.956915	-4.59622	ARSG	protein_coding	arylsulfatase G [Source:HGNC Symbol;Acc:HGNC:24102]
ENSG00000106789	2.15746	2.08279	1.96404	0.089924	0.956915	-4.5462	CORO2A	protein_coding	coronin 2A [Source:HGNC Symbol;Acc:HGNC:2255]
ENSG00000166262	2.15554	0.0438942	0.873097	0.411316	0.956915	-4.59741	FAM227B	protein_coding	family with sequence similarity 227 member B [Source:HGNC Symbol;Acc:HGNC:26543]
ENSG00000111796	2.15466	-0.538827	0.799057	0.450295	0.9595	-4.59801	KLRB1	protein_coding	killer cell lectin like receptor B1 [Source:HGNC Symbol;Acc:HGNC:6373]
ENSG00000183307	2.1541	-0.481286	0.834977	0.431072	0.956915	-4.59758	TMEM121B	protein_coding	transmembrane protein 121B [Source:HGNC Symbol;Acc:HGNC:1844]
ENSG00000143507	2.15368	8.47411	4.61722	0.00237968	0.956915	-3.63968	DUSP10	protein_coding	dual specificity phosphatase 10 [Source:HGNC Symbol;Acc:HGNC:3065]
ENSG00000248592	2.1522	-0.717747	0.921586	0.387149	0.956915	-4.59626	STIMATE-MUSTN1	protein_coding	STIMATE-MUSTN1 readthrough [Source:HGNC Symbol;Acc:HGNC:38834]
ENSG00000113966	2.15084	0.481807	0.865089	0.415411	0.956915	-4.59795	ARL6	protein_coding	ADP ribosylation factor like GTPase 6 [Source:HGNC Symbol;Acc:HGNC:13210]
ENSG00000163191	2.14815	4.10815	2.95494	0.0210468	0.956915	-4.32741	S100A11	protein_coding	S100 calcium binding protein A11 [Source:HGNC Symbol;Acc:HGNC:10488]
ENSG00000107738	2.14779	8.40925	4.31766	0.00342013	0.956915	-3.68806	VSIR	protein_coding	V-set immunoregulatory receptor [Source:HGNC Symbol;Acc:HGNC:30085]
ENSG00000196369	2.14677	0.746533	1.31174	0.230645	0.956915	-4.58766	SRGAP2B	protein_coding	SLIT-ROBO Rho GTPase activating protein 2B [Source:HGNC Symbol;Acc:HGNC:35237]
ENSG00000147145	2.14565	-0.12153	0.896755	0.39939	0.956915	-4.59691	LPAR4	protein_coding	lysophosphatidic acid receptor 4 [Source:HGNC Symbol;Acc:HGNC:4478]
ENSG00000138175	2.1456	1.07326	0.817282	0.440468	0.956915	-4.59989	ARL3	protein_coding	ADP ribosylation factor like GTPase 3 [Source:HGNC Symbol;Acc:HGNC:694]
ENSG00000185899	2.14179	-0.575676	0.912977	0.391361	0.956915	-4.59644	TAS2R60	protein_coding	taste 2 receptor member 60 [Source:HGNC Symbol;Acc:HGNC:20639]
ENSG00000057704	2.13962	-1.15528	0.893355	0.401088	0.956915	-4.59645	TMCC3	protein_coding	transmembrane and coiled-coil domain family 3 [Source:HGNC Symbol;Acc:HGNC:29199]
ENSG00000167554	2.13817	0.527349	0.854189	0.421032	0.956915	-4.59821	ZNF610	protein_coding	zinc finger protein 610 [Source:HGNC Symbol;Acc:HGNC:26687]
ENSG00000132518	2.13784	-1.98974	0.848187	0.42415	0.956915	-4.59657	GUCY2D	protein_coding	guanylate cyclase 2D, retinal [Source:HGNC Symbol;Acc:HGNC:4689]
ENSG00000162415	2.13784	-1.98974	0.848187	0.42415	0.956915	-4.59657	ZSWIM5	protein_coding	zinc finger SWIM-type containing 5 [Source:HGNC Symbol;Acc:HGNC:29299]
ENSG00000105996	2.13442	0.363033	0.856937	0.41961	0.956915	-4.59797	HOXA2	protein_coding	homeobox A2 [Source:HGNC Symbol;Acc:HGNC:5103]
ENSG00000166148	2.13429	-1.17988	0.869345	0.413231	0.956915	-4.59671	AVPR1A	protein_coding	arginine vasopressin receptor 1A [Source:HGNC Symbol;Acc:HGNC:895]
ENSG00000108107	2.1338	7.71628	3.3653	0.011843	0.956915	-3.90483	RPL28	protein_coding	ribosomal protein L28 [Source:HGNC Symbol;Acc:HGNC:10330]
ENSG00000161860	2.1327	0.37239	1.2106	0.265009	0.956915	-4.59083	SYCE2	protein_coding	synaptonemal complex central element protein 2 [Source:HGNC Symbol;Acc:HGNC:27411]
ENSG00000120071	2.12794	-0.0542971	1.1011	0.306966	0.956915	-4.59341	KANSL1	protein_coding	KAT8 regulatory NSL complex subunit 1 [Source:HGNC Symbol;Acc:HGNC:24565]
ENSG00000078804	2.12718	3.7964	2.52493	0.0392456	0.956915	-4.40348	TP53INP2	protein_coding	tumor protein p53 inducible nuclear protein 2 [Source:HGNC Symbol;Acc:HGNC:16104]
ENSG00000144647	2.12292	1.29881	1.29901	0.234746	0.956915	-4.58605	POMGNT2	protein_coding	protein O-linked mannose N-acetylglucosaminyltransferase 2 (beta 1,4-) [Source:HGNC Symbol;Acc:HGNC:25902]
ENSG00000187862	2.12014	3.26974	2.87223	0.0236924	0.956915	-4.41453	TTC24	protein_coding	tetratricopeptide repeat domain 24 [Source:HGNC Symbol;Acc:HGNC:32348]
ENSG00000166035	2.12011	-0.842947	0.871136	0.412316	0.956915	-4.59686	LIPC	protein_coding	lipase C, hepatic type [Source:HGNC Symbol;Acc:HGNC:6619]
ENSG00000197889	2.11677	-1.05958	0.903996	0.395791	0.956915	-4.59636	MEIG1	protein_coding	meiosis/spermiogenesis associated 1 [Source:HGNC Symbol;Acc:HGNC:23429]
ENSG00000120051	2.11464	-0.869178	0.904664	0.39546	0.956915	-4.59643	CFAP58	protein_coding	cilia and flagella associated protein 58 [Source:HGNC Symbol;Acc:HGNC:26676]
ENSG00000119686	2.11459	-0.264983	0.842636	0.427049	0.956915	-4.59764	FLVCR2	protein_coding	FLVCR heme transporter 2 [Source:HGNC Symbol;Acc:HGNC:20105]
ENSG00000006837	2.10914	-1.10443	0.878328	0.408657	0.956915	-4.59664	CDKL3	protein_coding	cyclin dependent kinase like 3 [Source:HGNC Symbol;Acc:HGNC:15483]
ENSG00000166484	2.10898	2.29034	1.44162	0.192249	0.956915	-4.57046	MAPK7	protein_coding	mitogen-activated protein kinase 7 [Source:HGNC Symbol;Acc:HGNC:6880]
ENSG00000254996	2.10728	0.558262	0.831558	0.432876	0.956915	-4.59868	ANKHD1-EIF4EBP3	protein_coding	ANKHD1-EIF4EBP3 readthrough [Source:HGNC Symbol;Acc:HGNC:33530]
ENSG00000119919	2.10694	4.30107	3.62956	0.00827822	0.956915	-4.23767	NKX2-3	protein_coding	NK2 homeobox 3 [Source:HGNC Symbol;Acc:HGNC:7836]
ENSG00000197446	2.10519	-2.66581	0.752393	0.476143	0.960955	-4.59704	CYP2F1	protein_coding	cytochrome P450 family 2 subfamily F member 1 [Source:HGNC Symbol;Acc:HGNC:2632]
ENSG00000110031	2.10195	5.5738	3.24851	0.0139174	0.956915	-4.13028	LPXN	protein_coding	leupaxin [Source:HGNC Symbol;Acc:HGNC:14061]
ENSG00000258429	2.10172	-2.30742	0.749704	0.477663	0.960955	-4.59724	PDF	protein_coding	peptide deformylase, mitochondrial [Source:HGNC Symbol;Acc:HGNC:30012]
ENSG00000204569	2.10031	-1.48079	0.933476	0.381387	0.956915	-4.59589	PPP1R10	protein_coding	protein phosphatase 1 regulatory subunit 10 [Source:HGNC Symbol;Acc:HGNC:9284]
ENSG00000106852	2.0991	-0.655481	0.88596	0.4048	0.956915	-4.59677	LHX6	protein_coding	LIM homeobox 6 [Source:HGNC Symbol;Acc:HGNC:21735]
ENSG00000014164	2.09754	2.45678	2.15217	0.0680586	0.956915	-4.521	ZC3H3	protein_coding	zinc finger CCCH-type containing 3 [Source:HGNC Symbol;Acc:HGNC:28972]
ENSG00000135722	2.09709	0.383572	1.18356	0.274899	0.956915	-4.5914	FBXL8	protein_coding	F-box and leucine rich repeat protein 8 [Source:HGNC Symbol;Acc:HGNC:17875]
ENSG00000171659	2.0963	-0.829391	0.649924	0.536305	0.963978	-4.59942	GPR34	protein_coding	G protein-coupled receptor 34 [Source:HGNC Symbol;Acc:HGNC:4490]
ENSG00000159307	2.09528	1.13647	0.900699	0.397427	0.956915	-4.59796	SCUBE1	protein_coding	signal peptide, CUB domain and EGF like domain containing 1 [Source:HGNC Symbol;Acc:HGNC:13441]
ENSG00000198520	2.09478	6.27144	4.64477	0.00230314	0.956915	-3.85542	ARMH1	protein_coding	armadillo like helical domain containing 1 [Source:HGNC Symbol;Acc:HGNC:34345]
ENSG00000151914	2.09389	5.81934	1.85362	0.105836	0.956915	-4.4014	DST	protein_coding	dystonin [Source:HGNC Symbol;Acc:HGNC:1090]
ENSG00000239857	2.09366	1.04191	1.4263	0.196463	0.956915	-4.58336	GET4	protein_coding	guided entry of tail-anchored proteins factor 4 [Source:HGNC Symbol;Acc:HGNC:21690]
ENSG00000179862	2.08874	3.9518	2.83874	0.0248613	0.956915	-4.35531	CITED4	protein_coding	Cbp/p300 interacting transactivator with Glu/Asp rich carboxy-terminal domain 4 [Source:HGNC Symbol;Acc:HGNC:18696]
ENSG00000148334	2.08833	3.08673	2.30533	0.0542469	0.956915	-4.47511	PTGES2	protein_coding	prostaglandin E synthase 2 [Source:HGNC Symbol;Acc:HGNC:17822]
ENSG00000134323	2.0848	5.85608	2.90296	0.0226707	0.956915	-4.16202	MYCN	protein_coding	MYCN proto-oncogene, bHLH transcription factor [Source:HGNC Symbol;Acc:HGNC:7559]
ENSG00000197852	2.08355	1.31206	1.01896	0.341857	0.956915	-4.59481	INKA2	protein_coding	inka box actin regulator 2 [Source:HGNC Symbol;Acc:HGNC:28045]
ENSG00000173559	2.08347	7.20315	5.15594	0.00128057	0.947532	-3.67037	NABP1	protein_coding	nucleic acid binding protein 1 [Source:HGNC Symbol;Acc:HGNC:26232]
ENSG00000163430	2.08306	-1.8055	0.854982	0.420621	0.956915	-4.59659	FSTL1	protein_coding	follistatin like 1 [Source:HGNC Symbol;Acc:HGNC:3972]
ENSG00000158292	2.08306	-1.8055	0.854982	0.420621	0.956915	-4.59659	GPR153	protein_coding	G protein-coupled receptor 153 [Source:HGNC Symbol;Acc:HGNC:23618]
ENSG00000159674	2.08059	4.65635	3.48663	0.010035	0.956915	-4.2069	SPON2	protein_coding	spondin 2 [Source:HGNC Symbol;Acc:HGNC:11253]
ENSG00000136111	2.07925	0.519505	0.806535	0.446245	0.957821	-4.5991	TBC1D4	protein_coding	TBC1 domain family member 4 [Source:HGNC Symbol;Acc:HGNC:19165]
ENSG00000155666	2.07627	1.42572	1.49421	0.178402	0.956915	-4.57859	KDM8	protein_coding	lysine demethylase 8 [Source:HGNC Symbol;Acc:HGNC:25840]
ENSG00000173436	2.07624	2.15149	1.08566	0.313299	0.956915	-4.59155	MICOS10	protein_coding	mitochondrial contact site and cristae organizing system subunit 10 [Source:HGNC Symbol;Acc:HGNC:32068]
ENSG00000179918	2.07502	3.91654	3.22135	0.0144536	0.956915	-4.32065	SEPHS2	protein_coding	selenophosphate synthetase 2 [Source:HGNC Symbol;Acc:HGNC:19686]
ENSG00000223573	2.07244	-1.40926	0.874845	0.410426	0.956915	-4.59655	TINCR	protein_coding	TINCR ubiquitin domain containing [Source:HGNC Symbol;Acc:HGNC:14607]
ENSG00000101439	2.07242	7.04621	2.21913	0.0616304	0.956915	-4.2459	CST3	protein_coding	cystatin C [Source:HGNC Symbol;Acc:HGNC:2475]
ENSG00000115604	2.07006	1.28114	0.765492	0.468788	0.9595	-4.60172	IL18R1	protein_coding	interleukin 18 receptor 1 [Source:HGNC Symbol;Acc:HGNC:5988]
ENSG00000103145	2.0677	1.18435	1.39545	0.205195	0.956915	-4.58355	HCFC1R1	protein_coding	host cell factor C1 regulator 1 [Source:HGNC Symbol;Acc:HGNC:21198]
ENSG00000152439	2.06615	2.41168	2.10789	0.072675	0.956915	-4.52576	ZNF773	protein_coding	zinc finger protein 773 [Source:HGNC Symbol;Acc:HGNC:30487]
ENSG00000251287	2.06257	-0.683652	0.863437	0.416259	0.956915	-4.59705	ALG1L2	protein_coding	ALG1 chitobiosyldiphosphodolichol beta-mannosyltransferase like 2 [Source:HGNC Symbol;Acc:HGNC:37258]
ENSG00000239697	2.06217	-2.71934	0.729718	0.489057	0.961528	-4.59718	TNFSF12	protein_coding	TNF superfamily member 12 [Source:HGNC Symbol;Acc:HGNC:11927]
ENSG00000186891	2.061	1.58478	0.921258	0.387308	0.956915	-4.5981	TNFRSF18	protein_coding	TNF receptor superfamily member 18 [Source:HGNC Symbol;Acc:HGNC:11914]
ENSG00000159885	2.06019	1.9462	1.75829	0.121738	0.956915	-4.56	ZNF222	protein_coding	zinc finger protein 222 [Source:HGNC Symbol;Acc:HGNC:13015]
ENSG00000148935	2.0596	0.0348034	0.804329	0.447437	0.959329	-4.59851	GAS2	protein_coding	growth arrest specific 2 [Source:HGNC Symbol;Acc:HGNC:4167]
ENSG00000165555	2.05458	-0.441348	0.867962	0.413939	0.956915	-4.59715	NOXRED1	protein_coding	NADP dependent oxidoreductase domain containing 1 [Source:HGNC Symbol;Acc:HGNC:20487]
ENSG00000178404	2.05259	2.08184	1.44522	0.191272	0.956915	-4.57331	CEP295NL	protein_coding	CEP295 N-terminal like [Source:HGNC Symbol;Acc:HGNC:44659]
ENSG00000165655	2.0502	1.88569	1.76349	0.120815	0.956915	-4.56108	ZNF503	protein_coding	zinc finger protein 503 [Source:HGNC Symbol;Acc:HGNC:23589]
ENSG00000102265	2.04947	5.62939	3.04666	0.0184739	0.956915	-4.15783	TIMP1	protein_coding	TIMP metallopeptidase inhibitor 1 [Source:HGNC Symbol;Acc:HGNC:11820]
ENSG00000147119	2.04682	0.786925	1.31508	0.229578	0.956915	-4.58745	CHST7	protein_coding	carbohydrate sulfotransferase 7 [Source:HGNC Symbol;Acc:HGNC:13817]
ENSG00000164011	2.04626	0.0654769	0.840461	0.428189	0.956915	-4.59797	ZNF691	protein_coding	zinc finger protein 691 [Source:HGNC Symbol;Acc:HGNC:28028]
ENSG00000163093	2.04548	-0.374431	0.844703	0.425968	0.956915	-4.59752	BBS5	protein_coding	Bardet-Biedl syndrome 5 [Source:HGNC Symbol;Acc:HGNC:970]
ENSG00000115919	2.04501	2.46039	0.781619	0.45984	0.9595	-4.60834	KYNU	protein_coding	kynureninase [Source:HGNC Symbol;Acc:HGNC:6469]
ENSG00000074071	2.04499	3.72139	2.40913	0.0465363	0.956915	-4.42223	MRPS34	protein_coding	mitochondrial ribosomal protein S34 [Source:HGNC Symbol;Acc:HGNC:16618]
ENSG00000143067	2.04447	1.59246	1.25937	0.247929	0.956915	-4.58605	ZNF697	protein_coding	zinc finger protein 697 [Source:HGNC Symbol;Acc:HGNC:32034]
ENSG00000168758	2.04402	4.07034	2.03648	0.0807842	0.956915	-4.44827	SEMA4C	protein_coding	semaphorin 4C [Source:HGNC Symbol;Acc:HGNC:10731]
ENSG00000146221	2.0432	-2.69158	0.731346	0.488123	0.961528	-4.59718	TCTE1	protein_coding	t-complex-associated-testis-expressed 1 [Source:HGNC Symbol;Acc:HGNC:11693]
ENSG00000173137	2.03998	2.07464	1.79572	0.115238	0.956915	-4.55505	ADCK5	protein_coding	aarF domain containing kinase 5 [Source:HGNC Symbol;Acc:HGNC:21738]
ENSG00000047457	2.03903	-0.968403	0.845798	0.425396	0.956915	-4.5971	CP	protein_coding	ceruloplasmin [Source:HGNC Symbol;Acc:HGNC:2295]
ENSG00000118503	2.03682	8.82132	4.02592	0.00493216	0.956915	-3.72631	TNFAIP3	protein_coding	TNF alpha induced protein 3 [Source:HGNC Symbol;Acc:HGNC:11896]
ENSG00000124374	2.03518	1.64373	1.65509	0.141508	0.956915	-4.57003	PAIP2B	protein_coding	poly(A) binding protein interacting protein 2B [Source:HGNC Symbol;Acc:HGNC:29200]
ENSG00000135709	2.03494	3.6957	2.89215	0.0230246	0.956915	-4.37399	KIAA0513	protein_coding	KIAA0513 [Source:HGNC Symbol;Acc:HGNC:29058]
ENSG00000171522	2.03325	7.42707	2.31148	0.0537558	0.956915	-4.20134	PTGER4	protein_coding	prostaglandin E receptor 4 [Source:HGNC Symbol;Acc:HGNC:9596]
ENSG00000197879	2.02972	-0.258047	0.816951	0.440645	0.956915	-4.59802	MYO1C	protein_coding	myosin IC [Source:HGNC Symbol;Acc:HGNC:7597]
ENSG00000132436	2.02749	2.41435	0.667652	0.525568	0.963978	-4.6133	FIGNL1	protein_coding	fidgetin like 1 [Source:HGNC Symbol;Acc:HGNC:13286]
ENSG00000182866	2.02733	-0.257378	0.79108	0.454644	0.9595	-4.59839	LCK	protein_coding	LCK proto-oncogene, Src family tyrosine kinase [Source:HGNC Symbol;Acc:HGNC:6524]
ENSG00000084070	2.02635	7.17284	3.85654	0.00613614	0.956915	-3.84993	SMAP2	protein_coding	small ArfGAP2 [Source:HGNC Symbol;Acc:HGNC:25082]
ENSG00000104267	2.02574	7.32407	2.91183	0.0223844	0.956915	-4.03791	CA2	protein_coding	carbonic anhydrase 2 [Source:HGNC Symbol;Acc:HGNC:1373]
ENSG00000168350	2.02464	1.6393	1.65398	0.141738	0.956915	-4.57014	DEGS2	protein_coding	delta 4-desaturase, sphingolipid 2 [Source:HGNC Symbol;Acc:HGNC:20113]
ENSG00000227500	2.02341	3.47482	2.82805	0.0252473	0.956915	-4.40007	SCAMP4	protein_coding	secretory carrier membrane protein 4 [Source:HGNC Symbol;Acc:HGNC:30385]
ENSG00000075399	2.02019	2.67957	1.32861	0.225306	0.956915	-4.57258	VPS9D1	protein_coding	VPS9 domain containing 1 [Source:HGNC Symbol;Acc:HGNC:13526]
ENSG00000028137	2.02011	4.94545	2.48764	0.0414557	0.956915	-4.31741	TNFRSF1B	protein_coding	TNF receptor superfamily member 1B [Source:HGNC Symbol;Acc:HGNC:11917]
ENSG00000163528	2.0168	0.992681	0.769138	0.466755	0.9595	-4.60078	CHCHD4	protein_coding	coiled-coil-helix-coiled-coil-helix domain containing 4 [Source:HGNC Symbol;Acc:HGNC:26467]
ENSG00000134827	2.01662	-0.268938	0.84059	0.428121	0.956915	-4.59767	TCN1	protein_coding	transcobalamin 1 [Source:HGNC Symbol;Acc:HGNC:11652]
ENSG00000127824	2.01483	-0.719848	0.783683	0.458702	0.9595	-4.59804	TUBA4A	protein_coding	tubulin alpha 4a [Source:HGNC Symbol;Acc:HGNC:12407]
ENSG00000142669	2.01318	6.97261	3.08573	0.0174813	0.956915	-4.02224	SH3BGRL3	protein_coding	SH3 domain binding glutamate rich protein like 3 [Source:HGNC Symbol;Acc:HGNC:15568]
ENSG00000132819	2.01062	5.73793	1.70771	0.131077	0.956915	-4.44077	RBM38	protein_coding	RNA binding motif protein 38 [Source:HGNC Symbol;Acc:HGNC:15818]
ENSG00000174915	2.00732	1.68196	1.5079	0.17495	0.956915	-4.5755	PTDSS2	protein_coding	phosphatidylserine synthase 2 [Source:HGNC Symbol;Acc:HGNC:15463]
ENSG00000177602	2.00665	1.08444	0.753944	0.475269	0.960955	-4.60137	HASPIN	protein_coding	histone H3 associated protein kinase [Source:HGNC Symbol;Acc:HGNC:19682]
ENSG00000184227	2.00541	-0.469106	0.845468	0.425568	0.956915	-4.59744	ACOT1	protein_coding	acyl-CoA thioesterase 1 [Source:HGNC Symbol;Acc:HGNC:33128]
ENSG00000148339	2.00418	4.03332	3.25321	0.0138268	0.956915	-4.30483	SLC25A25	protein_coding	solute carrier family 25 member 25 [Source:HGNC Symbol;Acc:HGNC:20663]
ENSG00000158427	1.99914	-0.371798	0.839427	0.428731	0.956915	-4.5976	TMSB15B	protein_coding	thymosin beta 15B [Source:HGNC Symbol;Acc:HGNC:28612]
ENSG00000184058	1.99896	-1.58223	0.820841	0.438567	0.956915	-4.59702	TBX1	protein_coding	T-box transcription factor 1 [Source:HGNC Symbol;Acc:HGNC:11592]
ENSG00000142224	1.99366	-2.35668	0.713474	0.49845	0.963978	-4.59748	IL19	protein_coding	interleukin 19 [Source:HGNC Symbol;Acc:HGNC:5990]
ENSG00000162881	1.98629	1.06744	1.34489	0.220253	0.956915	-4.58563	OXER1	protein_coding	oxoeicosanoid receptor 1 [Source:HGNC Symbol;Acc:HGNC:24884]
ENSG00000159588	1.98465	1.73862	1.43315	0.194568	0.956915	-4.578	CCDC17	protein_coding	coiled-coil domain containing 17 [Source:HGNC Symbol;Acc:HGNC:26574]
ENSG00000169397	1.9839	1.68871	0.653073	0.534388	0.963978	-4.60674	RNASE3	protein_coding	ribonuclease A family member 3 [Source:HGNC Symbol;Acc:HGNC:10046]
ENSG00000137460	1.98339	0.462735	1.02012	0.341346	0.956915	-4.59483	FHDC1	protein_coding	FH2 domain containing 1 [Source:HGNC Symbol;Acc:HGNC:29363]
ENSG00000177191	1.98249	2.03029	1.83406	0.108926	0.956915	-4.55426	B3GNT8	protein_coding	UDP-GlcNAc:betaGal beta-1,3-N-acetylglucosaminyltransferase 8 [Source:HGNC Symbol;Acc:HGNC:24139]
ENSG00000274386	1.98132	-1.46709	0.826863	0.435363	0.956915	-4.59702	TMEM269	protein_coding	transmembrane protein 269 [Source:HGNC Symbol;Acc:HGNC:52381]
ENSG00000172663	1.98079	2.48447	1.99143	0.0863544	0.956915	-4.53003	TMEM134	protein_coding	transmembrane protein 134 [Source:HGNC Symbol;Acc:HGNC:26142]
ENSG00000131080	1.98031	-1.08362	0.752898	0.475859	0.960955	-4.59806	EDA2R	protein_coding	ectodysplasin A2 receptor [Source:HGNC Symbol;Acc:HGNC:17756]
ENSG00000204592	1.9799	-0.895502	0.965797	0.366051	0.956915	-4.59563	HLA-E	protein_coding	major histocompatibility complex, class I, E [Source:HGNC Symbol;Acc:HGNC:4962]
ENSG00000154122	1.97979	-0.476483	0.773452	0.464357	0.9595	-4.5984	ANKH	protein_coding	ANKH inorganic pyrophosphate transport regulator [Source:HGNC Symbol;Acc:HGNC:15492]
ENSG00000275342	1.97914	1.85864	1.32195	0.227399	0.956915	-4.58174	PRAG1	protein_coding	PEAK1 related, kinase-activating pseudokinase 1 [Source:HGNC Symbol;Acc:HGNC:25438]
ENSG00000175356	1.9769	-2.71934	0.708718	0.501221	0.963978	-4.59732	SCUBE2	protein_coding	signal peptide, CUB domain and EGF like domain containing 2 [Source:HGNC Symbol;Acc:HGNC:30425]
ENSG00000128011	1.97662	0.815602	1.28022	0.240918	0.956915	-4.58827	LRFN1	protein_coding	leucine rich repeat and fibronectin type III domain containing 1 [Source:HGNC Symbol;Acc:HGNC:29290]
ENSG00000170619	1.9755	3.68262	2.90793	0.0225099	0.956915	-4.37374	COMMD5	protein_coding	COMM domain containing 5 [Source:HGNC Symbol;Acc:HGNC:17902]
ENSG00000104946	1.96866	3.13417	2.44	0.0444665	0.956915	-4.46051	TBC1D17	protein_coding	TBC1 domain family member 17 [Source:HGNC Symbol;Acc:HGNC:25699]
ENSG00000197019	1.96715	3.63385	2.56736	0.0368783	0.956915	-4.41167	SERTAD1	protein_coding	SERTA domain containing 1 [Source:HGNC Symbol;Acc:HGNC:17932]
ENSG00000100207	1.96492	-1.19221	0.798239	0.45074	0.9595	-4.59749	TCF20	protein_coding	transcription factor 20 [Source:HGNC Symbol;Acc:HGNC:11631]
ENSG00000150637	1.96371	-0.938086	0.832112	0.432584	0.956915	-4.59728	CD226	protein_coding	CD226 molecule [Source:HGNC Symbol;Acc:HGNC:16961]
ENSG00000183655	1.95953	0.877759	1.23616	0.255937	0.956915	-4.58927	KLHL25	protein_coding	kelch like family member 25 [Source:HGNC Symbol;Acc:HGNC:25732]
ENSG00000126821	1.95789	-0.113226	0.723458	0.492663	0.961528	-4.59952	SGPP1	protein_coding	sphingosine-1-phosphate phosphatase 1 [Source:HGNC Symbol;Acc:HGNC:17720]
ENSG00000162772	1.95787	7.66075	3.74315	0.00711943	0.956915	-3.82932	ATF3	protein_coding	activating transcription factor 3 [Source:HGNC Symbol;Acc:HGNC:785]
ENSG00000115738	1.95674	3.92101	2.34869	0.0508792	0.956915	-4.41527	ID2	protein_coding	inhibitor of DNA binding 2 [Source:HGNC Symbol;Acc:HGNC:5361]
ENSG00000197081	1.95673	3.91384	2.25457	0.0584793	0.956915	-4.42775	IGF2R	protein_coding	insulin like growth factor 2 receptor [Source:HGNC Symbol;Acc:HGNC:5467]
ENSG00000162711	1.95496	7.13916	4.32822	0.00337592	0.956915	-3.77911	NLRP3	protein_coding	NLR family pyrin domain containing 3 [Source:HGNC Symbol;Acc:HGNC:16400]
ENSG00000153896	1.95295	-0.331314	0.79988	0.449848	0.9595	-4.59819	ZNF599	protein_coding	zinc finger protein 599 [Source:HGNC Symbol;Acc:HGNC:26408]
ENSG00000136026	1.95245	-0.264312	0.773429	0.46437	0.9595	-4.59863	CKAP4	protein_coding	cytoskeleton associated protein 4 [Source:HGNC Symbol;Acc:HGNC:16991]
ENSG00000134955	1.95202	0.624081	0.743196	0.481354	0.960955	-4.60045	SLC37A2	protein_coding	solute carrier family 37 member 2 [Source:HGNC Symbol;Acc:HGNC:20644]
ENSG00000100399	1.95125	-1.75435	0.772986	0.464615	0.9595	-4.59737	CHADL	protein_coding	chondroadherin like [Source:HGNC Symbol;Acc:HGNC:25165]
ENSG00000129355	1.95089	4.07649	1.67331	0.137812	0.956915	-4.502	CDKN2D	protein_coding	cyclin dependent kinase inhibitor 2D [Source:HGNC Symbol;Acc:HGNC:1790]
ENSG00000124788	1.94992	3.17274	1.59778	0.153754	0.956915	-4.53885	ATXN1	protein_coding	ataxin 1 [Source:HGNC Symbol;Acc:HGNC:10548]
ENSG00000189369	1.94931	1.67959	1.5675	0.160615	0.956915	-4.57308	GSPT2	protein_coding	G1 to S phase transition 2 [Source:HGNC Symbol;Acc:HGNC:4622]
ENSG00000185527	1.94852	2.91356	2.21632	0.0618877	0.956915	-4.49277	PDE6G	protein_coding	phosphodiesterase 6G [Source:HGNC Symbol;Acc:HGNC:8789]
ENSG00000159884	1.9481	1.65649	1.59174	0.155101	0.956915	-4.5724	CCDC107	protein_coding	coiled-coil domain containing 107 [Source:HGNC Symbol;Acc:HGNC:28465]
ENSG00000140287	1.94759	0.759845	1.1683	0.280612	0.956915	-4.59124	HDC	protein_coding	histidine decarboxylase [Source:HGNC Symbol;Acc:HGNC:4855]
ENSG00000159714	1.94738	1.54678	1.51195	0.173939	0.956915	-4.5768	ZDHHC1	protein_coding	zinc finger DHHC-type containing 1 [Source:HGNC Symbol;Acc:HGNC:17916]
ENSG00000116761	1.94416	0.022329	0.793835	0.453139	0.9595	-4.59866	CTH	protein_coding	cystathionine gamma-lyase [Source:HGNC Symbol;Acc:HGNC:2501]
ENSG00000183921	1.94301	-2.14273	0.692352	0.510836	0.963978	-4.59777	SDR42E2	protein_coding	short chain dehydrogenase/reductase family 42E, member 2 [Source:HGNC Symbol;Acc:HGNC:35414]
ENSG00000213988	1.94259	-0.136892	0.722268	0.49335	0.962076	-4.59951	ZNF90	protein_coding	zinc finger protein 90 [Source:HGNC Symbol;Acc:HGNC:13165]
ENSG00000172159	1.94241	1.14508	0.723662	0.492545	0.961528	-4.60223	FRMD3	protein_coding	FERM domain containing 3 [Source:HGNC Symbol;Acc:HGNC:24125]
ENSG00000164078	1.93988	-2.08039	0.768332	0.467204	0.9595	-4.59722	MST1R	protein_coding	macrophage stimulating 1 receptor [Source:HGNC Symbol;Acc:HGNC:7381]
ENSG00000112530	1.93988	-2.08039	0.768332	0.467204	0.9595	-4.59722	PACRG	protein_coding	parkin coregulated [Source:HGNC Symbol;Acc:HGNC:19152]
ENSG00000099840	1.93524	0.766741	1.14474	0.289632	0.956915	-4.59181	IZUMO4	protein_coding	IZUMO family member 4 [Source:HGNC Symbol;Acc:HGNC:26950]
ENSG00000185236	1.93281	3.91072	2.19158	0.0641976	0.956915	-4.43613	RAB11B	protein_coding	RAB11B, member RAS oncogene family [Source:HGNC Symbol;Acc:HGNC:9761]
ENSG00000133985	1.93215	0.901671	0.637945	0.543636	0.963978	-4.60313	TTC9	protein_coding	tetratricopeptide repeat domain 9 [Source:HGNC Symbol;Acc:HGNC:20267]
ENSG00000257594	1.93129	0.287626	1.0803	0.315521	0.956915	-4.59364	GALNT4	protein_coding	polypeptide N-acetylgalactosaminyltransferase 4 [Source:HGNC Symbol;Acc:HGNC:4126]
ENSG00000117479	1.93061	3.43118	2.76107	0.027812	0.956915	-4.40976	SLC19A2	protein_coding	solute carrier family 19 member 2 [Source:HGNC Symbol;Acc:HGNC:10938]
ENSG00000117399	1.92883	0.712826	0.716505	0.496688	0.963978	-4.60114	CDC20	protein_coding	cell division cycle 20 [Source:HGNC Symbol;Acc:HGNC:1723]
ENSG00000183066	1.9288	-0.87776	0.815998	0.441155	0.956915	-4.59752	WBP2NL	protein_coding	WBP2 N-terminal like [Source:HGNC Symbol;Acc:HGNC:28389]
ENSG00000115841	1.92741	-1.07688	0.815726	0.441301	0.956915	-4.59738	RMDN2	protein_coding	regulator of microtubule dynamics 2 [Source:HGNC Symbol;Acc:HGNC:26567]
ENSG00000181817	1.9228	1.64551	1.47463	0.183449	0.956915	-4.57724	LSM10	protein_coding	LSM10, U7 small nuclear RNA associated [Source:HGNC Symbol;Acc:HGNC:17562]
ENSG00000082074	1.91801	6.51338	1.88954	0.100381	0.956915	-4.3653	FYB1	protein_coding	FYN binding protein 1 [Source:HGNC Symbol;Acc:HGNC:4036]
ENSG00000149201	1.91742	-0.778023	0.809293	0.444757	0.956915	-4.59767	CCDC81	protein_coding	coiled-coil domain containing 81 [Source:HGNC Symbol;Acc:HGNC:26281]
ENSG00000213533	1.91487	0.325975	0.948954	0.373984	0.956915	-4.59622	STIMATE	protein_coding	STIM activating enhancer [Source:HGNC Symbol;Acc:HGNC:30526]
ENSG00000262246	1.9126	-2.78223	0.67894	0.518803	0.963978	-4.59748	CORO7	protein_coding	coronin 7 [Source:HGNC Symbol;Acc:HGNC:26161]
ENSG00000188732	1.91253	-2.3937	0.685974	0.514615	0.963978	-4.59765	FAM221A	protein_coding	family with sequence similarity 221 member A [Source:HGNC Symbol;Acc:HGNC:27977]
ENSG00000166250	1.91253	-2.3937	0.685974	0.514615	0.963978	-4.59765	CLMP	protein_coding	CXADR like membrane protein [Source:HGNC Symbol;Acc:HGNC:24039]
ENSG00000144837	1.91253	-2.3937	0.685974	0.514615	0.963978	-4.59765	PLA1A	protein_coding	phospholipase A1 member A [Source:HGNC Symbol;Acc:HGNC:17661]
ENSG00000198598	1.91104	-1.46087	0.707424	0.501977	0.963978	-4.59818	MMP17	protein_coding	matrix metallopeptidase 17 [Source:HGNC Symbol;Acc:HGNC:7163]
ENSG00000129219	1.9107	0.500928	1.04569	0.330177	0.956915	-4.59428	PLD2	protein_coding	phospholipase D2 [Source:HGNC Symbol;Acc:HGNC:9068]
ENSG00000173546	1.90975	-0.382343	0.723311	0.492748	0.961528	-4.59916	CSPG4	protein_coding	chondroitin sulfate proteoglycan 4 [Source:HGNC Symbol;Acc:HGNC:2466]
ENSG00000173548	1.90909	4.01359	2.41861	0.0458899	0.956915	-4.39977	SNX33	protein_coding	sorting nexin 33 [Source:HGNC Symbol;Acc:HGNC:28468]
ENSG00000227057	1.90618	-1.68909	0.699873	0.506403	0.963978	-4.59805	WDR46	protein_coding	WD repeat domain 46 [Source:HGNC Symbol;Acc:HGNC:13923]
ENSG00000186193	1.90461	0.144746	0.753341	0.475609	0.960955	-4.59945	SAPCD2	protein_coding	suppressor APC domain containing 2 [Source:HGNC Symbol;Acc:HGNC:28055]
ENSG00000175352	1.90434	3.53422	2.57521	0.036457	0.956915	-4.41871	NRIP3	protein_coding	nuclear receptor interacting protein 3 [Source:HGNC Symbol;Acc:HGNC:1167]
ENSG00000139318	1.89929	8.45293	4.15817	0.00417131	0.956915	-3.71323	DUSP6	protein_coding	dual specificity phosphatase 6 [Source:HGNC Symbol;Acc:HGNC:3072]
ENSG00000175183	1.89878	-0.355776	0.777239	0.462258	0.9595	-4.59848	CSRP2	protein_coding	cysteine and glycine rich protein 2 [Source:HGNC Symbol;Acc:HGNC:2470]
ENSG00000227268	1.89595	0.265462	0.737966	0.484333	0.961528	-4.59988	KLLN	protein_coding	killin, p53 regulated DNA replication inhibitor [Source:HGNC Symbol;Acc:HGNC:37212]
ENSG00000121797	1.89571	2.13426	1.52429	0.170894	0.956915	-4.56825	CCRL2	protein_coding	C-C motif chemokine receptor like 2 [Source:HGNC Symbol;Acc:HGNC:1612]
ENSG00000128641	1.89555	1.4485	0.686554	0.51427	0.963978	-4.60439	MYO1B	protein_coding	myosin IB [Source:HGNC Symbol;Acc:HGNC:7596]
ENSG00000107679	1.89371	-0.486627	0.749711	0.477659	0.960955	-4.5987	PLEKHA1	protein_coding	pleckstrin homology domain containing A1 [Source:HGNC Symbol;Acc:HGNC:14335]
ENSG00000164741	1.89266	4.60951	1.90575	0.0980092	0.956915	-4.44217	DLC1	protein_coding	DLC1 Rho GTPase activating protein [Source:HGNC Symbol;Acc:HGNC:2897]
ENSG00000197181	1.89062	-0.381591	0.783971	0.458544	0.9595	-4.59836	PIWIL2	protein_coding	piwi like RNA-mediated gene silencing 2 [Source:HGNC Symbol;Acc:HGNC:17644]
ENSG00000051108	1.88947	5.65292	3.70116	0.0075259	0.956915	-4.05463	HERPUD1	protein_coding	homocysteine inducible ER protein with ubiquitin like domain 1 [Source:HGNC Symbol;Acc:HGNC:13744]
ENSG00000137673	1.88825	-0.125092	0.690057	0.512194	0.963978	-4.59996	MMP7	protein_coding	matrix metallopeptidase 7 [Source:HGNC Symbol;Acc:HGNC:7174]
ENSG00000167716	1.88823	1.73523	1.35098	0.218391	0.956915	-4.58148	WDR81	protein_coding	WD repeat domain 81 [Source:HGNC Symbol;Acc:HGNC:26600]
ENSG00000063169	1.88646	1.9803	1.50209	0.176408	0.956915	-4.57186	BICRA	protein_coding	BRD4 interacting chromatin remodeling complex associated protein [Source:HGNC Symbol;Acc:HGNC:4332]
ENSG00000204262	1.88631	-0.0559233	0.769491	0.466559	0.9595	-4.59894	COL5A2	protein_coding	collagen type V alpha 2 chain [Source:HGNC Symbol;Acc:HGNC:2210]
ENSG00000105963	1.88508	3.00966	2.15643	0.0676303	0.956915	-4.49245	ADAP1	protein_coding	ArfGAP with dual PH domains 1 [Source:HGNC Symbol;Acc:HGNC:16486]
ENSG00000205784	1.88492	1.85412	1.58411	0.156817	0.956915	-4.56988	ARRDC5	protein_coding	arrestin domain containing 5 [Source:HGNC Symbol;Acc:HGNC:31407]
ENSG00000135838	1.88471	-0.403934	0.729144	0.489387	0.961528	-4.59906	NPL	protein_coding	N-acetylneuraminate pyruvate lyase [Source:HGNC Symbol;Acc:HGNC:16781]
ENSG00000160051	1.88443	2.11282	1.29811	0.235041	0.956915	-4.58072	IQCC	protein_coding	IQ motif containing C [Source:HGNC Symbol;Acc:HGNC:25545]
ENSG00000166664	1.88437	-0.197144	0.696428	0.50843	0.963978	-4.59977	CHRFAM7A	protein_coding	CHRNA7 (exons 5-10) and FAM7A (exons A-E) fusion [Source:HGNC Symbol;Acc:HGNC:15781]
ENSG00000125652	1.88238	4.21156	2.42989	0.0451337	0.956915	-4.38343	ALKBH7	protein_coding	alkB homolog 7 [Source:HGNC Symbol;Acc:HGNC:21306]
ENSG00000177169	1.88219	4.96142	1.51775	0.172502	0.956915	-4.50472	ULK1	protein_coding	unc-51 like autophagy activating kinase 1 [Source:HGNC Symbol;Acc:HGNC:12558]
ENSG00000132481	1.88079	-2.17103	0.671597	0.523198	0.963978	-4.5979	TRIM47	protein_coding	tripartite motif containing 47 [Source:HGNC Symbol;Acc:HGNC:19020]
ENSG00000240891	1.88007	3.1469	2.19456	0.0639156	0.956915	-4.48143	PLCXD2	protein_coding	phosphatidylinositol specific phospholipase C X domain containing 2 [Source:HGNC Symbol;Acc:HGNC:26462]
ENSG00000146410	1.87973	0.547255	0.734976	0.486042	0.961528	-4.60044	MTFR2	protein_coding	mitochondrial fission regulator 2 [Source:HGNC Symbol;Acc:HGNC:21115]
ENSG00000189045	1.87964	-0.527019	0.785523	0.45769	0.9595	-4.5982	ANKDD1B	protein_coding	ankyrin repeat and death domain containing 1B [Source:HGNC Symbol;Acc:HGNC:32525]
ENSG00000119139	1.87494	0.131364	0.756696	0.473719	0.960955	-4.59938	TJP2	protein_coding	tight junction protein 2 [Source:HGNC Symbol;Acc:HGNC:11828]
ENSG00000105146	1.87247	-0.798066	0.726472	0.490924	0.961528	-4.59863	AURKC	protein_coding	aurora kinase C [Source:HGNC Symbol;Acc:HGNC:11391]
ENSG00000077463	1.86995	2.13995	1.73787	0.12543	0.956915	-4.55646	SIRT6	protein_coding	sirtuin 6 [Source:HGNC Symbol;Acc:HGNC:14934]
ENSG00000243716	1.86827	3.00944	2.02677	0.0819539	0.956915	-4.50382	NPIPB5	protein_coding	nuclear pore complex interacting protein family member B5 [Source:HGNC Symbol;Acc:HGNC:37233]
ENSG00000100100	1.86712	5.99991	3.76906	0.00688054	0.956915	-4.00119	PIK3IP1	protein_coding	phosphoinositide-3-kinase interacting protein 1 [Source:HGNC Symbol;Acc:HGNC:24942]
ENSG00000119401	1.86599	-0.286992	0.721959	0.493529	0.962252	-4.5993	TRIM32	protein_coding	tripartite motif containing 32 [Source:HGNC Symbol;Acc:HGNC:16380]
ENSG00000175106	1.86372	0.501421	0.605762	0.563629	0.964052	-4.60244	TVP23C	protein_coding	trans-golgi network vesicle protein 23 homolog C [Source:HGNC Symbol;Acc:HGNC:30453]
ENSG00000136122	1.86298	1.40837	0.676402	0.520319	0.963978	-4.60444	BORA	protein_coding	BORA aurora kinase A activator [Source:HGNC Symbol;Acc:HGNC:24724]
ENSG00000171222	1.86215	4.99275	2.80051	0.0262703	0.956915	-4.2612	SCAND1	protein_coding	SCAN domain containing 1 [Source:HGNC Symbol;Acc:HGNC:10566]
ENSG00000178718	1.85965	-0.307027	0.770975	0.465733	0.9595	-4.59862	RPP25	protein_coding	ribonuclease P and MRP subunit p25 [Source:HGNC Symbol;Acc:HGNC:30361]
ENSG00000178150	1.85933	-0.0483726	0.757999	0.472986	0.960955	-4.59912	ZNF114	protein_coding	zinc finger protein 114 [Source:HGNC Symbol;Acc:HGNC:12894]
ENSG00000006432	1.85916	-0.901615	0.706773	0.502358	0.963978	-4.59873	MAP3K9	protein_coding	mitogen-activated protein kinase kinase kinase 9 [Source:HGNC Symbol;Acc:HGNC:6861]
ENSG00000241360	1.8588	-1.16022	0.73074	0.48847	0.961528	-4.59822	PDXP	protein_coding	pyridoxal phosphatase [Source:HGNC Symbol;Acc:HGNC:30259]
ENSG00000132669	1.85686	2.2258	1.62279	0.148294	0.956915	-4.56093	RIN2	protein_coding	Ras and Rab interactor 2 [Source:HGNC Symbol;Acc:HGNC:18750]
ENSG00000228300	1.85587	3.00661	2.34194	0.0513891	0.956915	-4.47704	FAM174C	protein_coding	family with sequence similarity 174 member C [Source:HGNC Symbol;Acc:HGNC:26073]
ENSG00000124216	1.85515	2.34486	1.77633	0.118563	0.956915	-4.54864	SNAI1	protein_coding	snail family transcriptional repressor 1 [Source:HGNC Symbol;Acc:HGNC:11128]
ENSG00000168826	1.85445	2.21537	1.55955	0.162462	0.956915	-4.5648	ZBTB49	protein_coding	zinc finger and BTB domain containing 49 [Source:HGNC Symbol;Acc:HGNC:19883]
ENSG00000126768	1.85228	3.68335	2.47313	0.0423493	0.956915	-4.41792	TIMM17B	protein_coding	translocase of inner mitochondrial membrane 17B [Source:HGNC Symbol;Acc:HGNC:17310]
ENSG00000143252	1.85222	3.94063	2.35686	0.0502687	0.956915	-4.41287	SDHC	protein_coding	succinate dehydrogenase complex subunit C [Source:HGNC Symbol;Acc:HGNC:10682]
ENSG00000184221	1.85189	-0.834318	0.745681	0.479942	0.960955	-4.59838	OLIG1	protein_coding	oligodendrocyte transcription factor 1 [Source:HGNC Symbol;Acc:HGNC:16983]
ENSG00000139055	1.85175	0.0784756	0.739258	0.483596	0.961528	-4.59957	ERP27	protein_coding	endoplasmic reticulum protein 27 [Source:HGNC Symbol;Acc:HGNC:26495]
ENSG00000177483	1.84888	0.325279	0.733748	0.486745	0.961528	-4.60005	RBM44	protein_coding	RNA binding motif protein 44 [Source:HGNC Symbol;Acc:HGNC:24756]
ENSG00000090013	1.84884	4.15097	2.33682	0.0517797	0.956915	-4.40071	BLVRB	protein_coding	biliverdin reductase B [Source:HGNC Symbol;Acc:HGNC:1063]
ENSG00000131759	1.84843	5.00638	2.7214	0.0294585	0.956915	-4.27274	RARA	protein_coding	retinoic acid receptor alpha [Source:HGNC Symbol;Acc:HGNC:9864]
ENSG00000118985	1.8472	5.53934	3.59786	0.00863696	0.956915	-4.08294	ELL2	protein_coding	elongation factor for RNA polymerase II 2 [Source:HGNC Symbol;Acc:HGNC:17064]
ENSG00000168255	1.84681	0.369434	1.05134	0.327744	0.956915	-4.5942	POLR2J3	protein_coding	RNA polymerase II subunit J3 [Source:HGNC Symbol;Acc:HGNC:33853]
ENSG00000161677	1.84631	0.849803	1.06796	0.320686	0.956915	-4.59363	JOSD2	protein_coding	Josephin domain containing 2 [Source:HGNC Symbol;Acc:HGNC:28853]
ENSG00000049192	1.84415	0.237753	0.732673	0.487361	0.961528	-4.59992	ADAMTS6	protein_coding	ADAM metallopeptidase with thrombospondin type 1 motif 6 [Source:HGNC Symbol;Acc:HGNC:222]
ENSG00000170345	1.84145	10.9209	2.41113	0.0463988	0.956915	-4.12356	FOS	protein_coding	Fos proto-oncogene, AP-1 transcription factor subunit [Source:HGNC Symbol;Acc:HGNC:3796]
ENSG00000157216	1.8414	4.84038	2.33495	0.0519223	0.956915	-4.35198	SSBP3	protein_coding	single stranded DNA binding protein 3 [Source:HGNC Symbol;Acc:HGNC:15674]
ENSG00000159314	1.84005	0.654235	1.10447	0.305598	0.956915	-4.59289	ARHGAP27	protein_coding	Rho GTPase activating protein 27 [Source:HGNC Symbol;Acc:HGNC:31813]
ENSG00000145916	1.83993	2.53382	1.96159	0.0902499	0.956915	-4.53002	RMND5B	protein_coding	required for meiotic nuclear division 5 homolog B [Source:HGNC Symbol;Acc:HGNC:26181]
ENSG00000049239	1.83737	6.37297	3.41704	0.0110325	0.956915	-4.0133	H6PD	protein_coding	hexose-6-phosphate dehydrogenase/glucose 1-dehydrogenase [Source:HGNC Symbol;Acc:HGNC:4795]
ENSG00000121410	1.83729	-0.557764	0.768355	0.467191	0.9595	-4.59838	A1BG	protein_coding	alpha-1-B glycoprotein [Source:HGNC Symbol;Acc:HGNC:5]
ENSG00000170509	1.83582	-0.07108	0.749637	0.477701	0.960955	-4.59921	HSD17B13	protein_coding	hydroxysteroid 17-beta dehydrogenase 13 [Source:HGNC Symbol;Acc:HGNC:18685]
ENSG00000137198	1.82956	2.30908	1.52946	0.169635	0.956915	-4.56478	GMPR	protein_coding	guanosine monophosphate reductase [Source:HGNC Symbol;Acc:HGNC:4376]
ENSG00000121989	1.82832	-1.55838	0.747987	0.478635	0.960955	-4.59773	ACVR2A	protein_coding	activin A receptor type 2A [Source:HGNC Symbol;Acc:HGNC:173]
ENSG00000166192	1.82749	-0.335891	0.756705	0.473714	0.960955	-4.59878	SENP8	protein_coding	SUMO peptidase family member, NEDD8 specific [Source:HGNC Symbol;Acc:HGNC:22992]
ENSG00000183856	1.82737	1.85696	0.625336	0.551418	0.963978	-4.60888	IQGAP3	protein_coding	IQ motif containing GTPase activating protein 3 [Source:HGNC Symbol;Acc:HGNC:20669]
ENSG00000189114	1.82329	2.00618	1.62032	0.148826	0.956915	-4.56553	BLOC1S3	protein_coding	biogenesis of lysosomal organelles complex 1 subunit 3 [Source:HGNC Symbol;Acc:HGNC:20914]
ENSG00000113657	1.82288	5.07492	1.49877	0.177245	0.956915	-4.50617	DPYSL3	protein_coding	dihydropyrimidinase like 3 [Source:HGNC Symbol;Acc:HGNC:3015]
ENSG00000163376	1.81701	2.03948	1.64694	0.143193	0.956915	-4.56353	KBTBD8	protein_coding	kelch repeat and BTB domain containing 8 [Source:HGNC Symbol;Acc:HGNC:30691]
ENSG00000137942	1.8169	4.30178	2.19737	0.0636492	0.956915	-4.41084	FNBP1L	protein_coding	formin binding protein 1 like [Source:HGNC Symbol;Acc:HGNC:20851]
ENSG00000121966	1.81661	8.04106	4.73513	0.00207053	0.956915	-3.64374	CXCR4	protein_coding	C-X-C motif chemokine receptor 4 [Source:HGNC Symbol;Acc:HGNC:2561]
ENSG00000171223	1.81599	7.90311	1.67595	0.137283	0.956915	-4.40128	JUNB	protein_coding	JunB proto-oncogene, AP-1 transcription factor subunit [Source:HGNC Symbol;Acc:HGNC:6205]
ENSG00000179943	1.81511	1.63028	1.46638	0.185614	0.956915	-4.57773	FIZ1	protein_coding	FLT3 interacting zinc finger 1 [Source:HGNC Symbol;Acc:HGNC:25917]
ENSG00000058335	1.81338	-1.12489	0.748777	0.478187	0.960955	-4.59807	RASGRF1	protein_coding	Ras protein specific guanine nucleotide releasing factor 1 [Source:HGNC Symbol;Acc:HGNC:9875]
ENSG00000152433	1.81254	-0.627483	0.75136	0.476727	0.960955	-4.59852	ZNF547	protein_coding	zinc finger protein 547 [Source:HGNC Symbol;Acc:HGNC:26432]
ENSG00000116096	1.81252	-1.19868	0.761593	0.470969	0.960248	-4.59787	SPR	protein_coding	sepiapterin reductase [Source:HGNC Symbol;Acc:HGNC:11257]
ENSG00000124107	1.81177	-0.266564	0.744116	0.480831	0.960955	-4.59903	SLPI	protein_coding	secretory leukocyte peptidase inhibitor [Source:HGNC Symbol;Acc:HGNC:11092]
ENSG00000143126	1.81173	-0.971035	0.89099	0.402273	0.956915	-4.59655	CELSR2	protein_coding	cadherin EGF LAG seven-pass G-type receptor 2 [Source:HGNC Symbol;Acc:HGNC:3231]
ENSG00000121577	1.80861	-0.727107	0.758282	0.472827	0.960955	-4.59834	POPDC2	protein_coding	popeye domain containing 2 [Source:HGNC Symbol;Acc:HGNC:17648]
ENSG00000198400	1.80854	0.877561	0.593011	0.57167	0.964052	-4.60383	NTRK1	protein_coding	neurotrophic receptor tyrosine kinase 1 [Source:HGNC Symbol;Acc:HGNC:8031]
ENSG00000171049	1.80726	-0.0926926	0.717672	0.496011	0.963978	-4.59963	FPR2	protein_coding	formyl peptide receptor 2 [Source:HGNC Symbol;Acc:HGNC:3827]
ENSG00000196862	1.80603	-0.523182	0.89934	0.398102	0.956915	-4.59665	RGPD4	protein_coding	RANBP2 like and GRIP domain containing 4 [Source:HGNC Symbol;Acc:HGNC:32417]
ENSG00000118257	1.80462	-1.60122	0.711507	0.499595	0.963978	-4.59802	NRP2	protein_coding	neuropilin 2 [Source:HGNC Symbol;Acc:HGNC:8005]
ENSG00000105835	1.80389	8.05872	2.52054	0.0394995	0.956915	-4.11584	NAMPT	protein_coding	nicotinamide phosphoribosyltransferase [Source:HGNC Symbol;Acc:HGNC:30092]
ENSG00000080603	1.80328	2.82872	1.93431	0.0939624	0.956915	-4.51988	SRCAP	protein_coding	Snf2 related CREBBP activator protein [Source:HGNC Symbol;Acc:HGNC:16974]
ENSG00000153487	1.80313	2.98	1.7613	0.121201	0.956915	-4.52902	ING1	protein_coding	inhibitor of growth family member 1 [Source:HGNC Symbol;Acc:HGNC:6062]
ENSG00000141314	1.80293	-1.22502	0.740423	0.482932	0.96119	-4.59807	RHBDL3	protein_coding	rhomboid like 3 [Source:HGNC Symbol;Acc:HGNC:16502]
ENSG00000142512	1.80287	3.86369	2.00272	0.0849237	0.956915	-4.46384	SIGLEC10	protein_coding	sialic acid binding Ig like lectin 10 [Source:HGNC Symbol;Acc:HGNC:15620]
ENSG00000148158	1.8021	5.7771	3.50282	0.0098171	0.956915	-4.06767	SNX30	protein_coding	sorting nexin family member 30 [Source:HGNC Symbol;Acc:HGNC:23685]
ENSG00000175040	1.80095	1.83351	1.50601	0.175421	0.956915	-4.57372	CHST2	protein_coding	carbohydrate sulfotransferase 2 [Source:HGNC Symbol;Acc:HGNC:1970]
ENSG00000119138	1.80031	2.59321	1.81073	0.112726	0.956915	-4.53842	KLF9	protein_coding	KLF transcription factor 9 [Source:HGNC Symbol;Acc:HGNC:1123]
ENSG00000125744	1.80012	1.42223	1.28132	0.240554	0.956915	-4.58608	RTN2	protein_coding	reticulon 2 [Source:HGNC Symbol;Acc:HGNC:10468]
ENSG00000138411	1.79958	1.60186	1.4354	0.19395	0.956915	-4.57921	HECW2	protein_coding	HECT, C2 and WW domain containing E3 ubiquitin protein ligase 2 [Source:HGNC Symbol;Acc:HGNC:29853]
ENSG00000186185	1.79917	-0.139366	0.688127	0.513337	0.963978	-4.59997	KIF18B	protein_coding	kinesin family member 18B [Source:HGNC Symbol;Acc:HGNC:27102]
ENSG00000082397	1.79906	-1.38183	0.746426	0.479519	0.960955	-4.59788	EPB41L3	protein_coding	erythrocyte membrane protein band 4.1 like 3 [Source:HGNC Symbol;Acc:HGNC:3380]
ENSG00000168476	1.7985	3.27147	2.00694	0.0843951	0.956915	-4.49304	REEP4	protein_coding	receptor accessory protein 4 [Source:HGNC Symbol;Acc:HGNC:26176]
ENSG00000100321	1.79639	5.16446	2.96413	0.0207727	0.956915	-4.21853	SYNGR1	protein_coding	synaptogyrin 1 [Source:HGNC Symbol;Acc:HGNC:11498]
ENSG00000256812	1.7955	-0.142996	0.73423	0.486469	0.961528	-4.59933	CAPNS2	protein_coding	calpain small subunit 2 [Source:HGNC Symbol;Acc:HGNC:16371]
ENSG00000171408	1.79409	2.05516	1.54986	0.164741	0.956915	-4.56825	PDE7B	protein_coding	phosphodiesterase 7B [Source:HGNC Symbol;Acc:HGNC:8792]
ENSG00000100299	1.79346	4.47696	1.30635	0.232376	0.956915	-4.55262	ARSA	protein_coding	arylsulfatase A [Source:HGNC Symbol;Acc:HGNC:713]
ENSG00000143995	1.79164	7.87982	4.81021	0.00189693	0.956915	-3.64428	MEIS1	protein_coding	Meis homeobox 1 [Source:HGNC Symbol;Acc:HGNC:7000]
ENSG00000101384	1.78991	6.69396	4.22198	0.00385099	0.956915	-3.84805	JAG1	protein_coding	jagged canonical Notch ligand 1 [Source:HGNC Symbol;Acc:HGNC:6188]
ENSG00000104976	1.78917	2.50023	1.56109	0.162102	0.956915	-4.55876	SNAPC2	protein_coding	small nuclear RNA activating complex polypeptide 2 [Source:HGNC Symbol;Acc:HGNC:11135]
ENSG00000159840	1.78872	7.07145	1.78945	0.116303	0.956915	-4.37821	ZYX	protein_coding	zyxin [Source:HGNC Symbol;Acc:HGNC:13200]
ENSG00000135451	1.7883	0.373672	0.688271	0.513252	0.963978	-4.60087	TROAP	protein_coding	trophinin associated protein [Source:HGNC Symbol;Acc:HGNC:12327]
ENSG00000254470	1.78825	5.94832	3.02588	0.0190261	0.956915	-4.12974	AP5B1	protein_coding	adaptor related protein complex 5 subunit beta 1 [Source:HGNC Symbol;Acc:HGNC:25104]
ENSG00000125740	1.78769	9.88023	2.81264	0.0258145	0.956915	-4.00001	FOSB	protein_coding	FosB proto-oncogene, AP-1 transcription factor subunit [Source:HGNC Symbol;Acc:HGNC:3797]
ENSG00000196118	1.78534	3.74387	2.71282	0.0298275	0.956915	-4.38739	CFAP119	protein_coding	cilia and flagella associated protein 119 [Source:HGNC Symbol;Acc:HGNC:28078]
ENSG00000182809	1.78454	2.07028	0.84373	0.426477	0.956915	-4.60266	CRIP2	protein_coding	cysteine rich protein 2 [Source:HGNC Symbol;Acc:HGNC:2361]
ENSG00000177606	1.78278	8.98607	3.59368	0.00868559	0.956915	-3.81028	JUN	protein_coding	Jun proto-oncogene, AP-1 transcription factor subunit [Source:HGNC Symbol;Acc:HGNC:6204]
ENSG00000178026	1.78226	-0.924164	0.720956	0.494109	0.962789	-4.59856	LRRC75B	protein_coding	leucine rich repeat containing 75B [Source:HGNC Symbol;Acc:HGNC:33155]
ENSG00000171813	1.78184	4.43455	2.33305	0.0520684	0.956915	-4.38113	PWWP2B	protein_coding	PWWP domain containing 2B [Source:HGNC Symbol;Acc:HGNC:25150]
ENSG00000148848	1.78183	-0.754328	0.742198	0.481921	0.960955	-4.5985	ADAM12	protein_coding	ADAM metallopeptidase domain 12 [Source:HGNC Symbol;Acc:HGNC:190]
ENSG00000156381	1.78119	1.38315	1.33167	0.224346	0.956915	-4.58455	ANKRD9	protein_coding	ankyrin repeat domain 9 [Source:HGNC Symbol;Acc:HGNC:20096]
ENSG00000176058	1.78051	1.91415	1.48166	0.181623	0.956915	-4.57377	TPRN	protein_coding	taperin [Source:HGNC Symbol;Acc:HGNC:26894]
ENSG00000140044	1.77979	5.61837	3.72765	0.00726662	0.956915	-4.05556	JDP2	protein_coding	Jun dimerization protein 2 [Source:HGNC Symbol;Acc:HGNC:17546]
ENSG00000079215	1.7787	0.877825	0.663323	0.528178	0.963978	-4.60258	SLC1A3	protein_coding	solute carrier family 1 member 3 [Source:HGNC Symbol;Acc:HGNC:10941]
ENSG00000166507	1.77798	1.07145	1.21468	0.26354	0.956915	-4.58939	NDST2	protein_coding	N-deacetylase and N-sulfotransferase 2 [Source:HGNC Symbol;Acc:HGNC:7681]
ENSG00000135373	1.77761	-1.25278	0.679699	0.51835	0.963978	-4.59863	EHF	protein_coding	ETS homologous factor [Source:HGNC Symbol;Acc:HGNC:3246]
ENSG00000143891	1.77547	-0.594578	0.671948	0.522987	0.963978	-4.5995	GALM	protein_coding	galactose mutarotase [Source:HGNC Symbol;Acc:HGNC:24063]
ENSG00000167797	1.77391	3.14541	2.1314	0.0701862	0.956915	-4.48737	CDK2AP2	protein_coding	cyclin dependent kinase 2 associated protein 2 [Source:HGNC Symbol;Acc:HGNC:30833]
ENSG00000138670	1.77385	7.35074	3.41985	0.0109902	0.956915	-3.91787	RASGEF1B	protein_coding	RasGEF domain family member 1B [Source:HGNC Symbol;Acc:HGNC:24881]
ENSG00000168209	1.77231	7.03651	2.44503	0.0441381	0.956915	-4.18083	DDIT4	protein_coding	DNA damage inducible transcript 4 [Source:HGNC Symbol;Acc:HGNC:24944]
ENSG00000130766	1.77007	3.7245	2.52294	0.0393604	0.956915	-4.40927	SESN2	protein_coding	sestrin 2 [Source:HGNC Symbol;Acc:HGNC:20746]
ENSG00000160888	1.77002	7.11709	2.37354	0.0490455	0.956915	-4.197	IER2	protein_coding	immediate early response 2 [Source:HGNC Symbol;Acc:HGNC:28871]
ENSG00000172244	1.76891	0.692494	0.67802	0.519352	0.963978	-4.60178	C5orf34	protein_coding	chromosome 5 open reading frame 34 [Source:HGNC Symbol;Acc:HGNC:24738]
ENSG00000150594	1.76842	-0.310336	0.728553	0.489727	0.961528	-4.59919	ADRA2A	protein_coding	adrenoceptor alpha 2A [Source:HGNC Symbol;Acc:HGNC:281]
ENSG00000131196	1.7682	4.67558	1.75842	0.121714	0.956915	-4.46633	NFATC1	protein_coding	nuclear factor of activated T cells 1 [Source:HGNC Symbol;Acc:HGNC:7775]
ENSG00000108309	1.76818	-0.491268	0.643275	0.540366	0.963978	-4.59997	RUNDC3A	protein_coding	RUN domain containing 3A [Source:HGNC Symbol;Acc:HGNC:16984]
ENSG00000126814	1.76649	0.996839	0.659465	0.53051	0.963978	-4.60306	TRMT5	protein_coding	tRNA methyltransferase 5 [Source:HGNC Symbol;Acc:HGNC:23141]
ENSG00000134690	1.76562	0.660599	0.662402	0.528734	0.963978	-4.60197	CDCA8	protein_coding	cell division cycle associated 8 [Source:HGNC Symbol;Acc:HGNC:14629]
ENSG00000132744	1.76527	3.15525	1.60898	0.151287	0.956915	-4.53819	ACY3	protein_coding	aminoacylase 3 [Source:HGNC Symbol;Acc:HGNC:24104]
ENSG00000099624	1.76489	3.68541	2.23269	0.0604049	0.956915	-4.44511	ATP5F1D	protein_coding	ATP synthase F1 subunit delta [Source:HGNC Symbol;Acc:HGNC:837]
ENSG00000176845	1.76456	1.90058	1.08171	0.314933	0.956915	-4.59216	METRNL	protein_coding	meteorin like, glial cell differentiation regulator [Source:HGNC Symbol;Acc:HGNC:27584]
ENSG00000185909	1.76106	1.95298	1.49026	0.17941	0.956915	-4.57283	KLHDC8B	protein_coding	kelch domain containing 8B [Source:HGNC Symbol;Acc:HGNC:28557]
ENSG00000054148	1.75565	3.56896	1.7931	0.115682	0.956915	-4.50393	PHPT1	protein_coding	phosphohistidine phosphatase 1 [Source:HGNC Symbol;Acc:HGNC:30033]
ENSG00000070423	1.75294	4.61807	2.30046	0.0546394	0.956915	-4.37342	RNF126	protein_coding	ring finger protein 126 [Source:HGNC Symbol;Acc:HGNC:21151]
ENSG00000165521	1.75043	-0.854237	0.730634	0.488531	0.961528	-4.59852	EML5	protein_coding	EMAP like 5 [Source:HGNC Symbol;Acc:HGNC:18197]
ENSG00000172336	1.74989	2.62908	1.94402	0.0926246	0.956915	-4.52744	POP7	protein_coding	POP7 homolog, ribonuclease P/MRP subunit [Source:HGNC Symbol;Acc:HGNC:19949]
ENSG00000112584	1.74953	-1.19221	0.729484	0.489192	0.961528	-4.59821	FAM120B	protein_coding	family with sequence similarity 120B [Source:HGNC Symbol;Acc:HGNC:21109]
ENSG00000177721	1.74906	5.63773	3.76206	0.00694419	0.956915	-4.04852	ANXA2R	protein_coding	annexin A2 receptor [Source:HGNC Symbol;Acc:HGNC:33463]
ENSG00000224531	1.74815	2.43077	1.15241	0.28667	0.956915	-4.5869	SMIM13	protein_coding	small integral membrane protein 13 [Source:HGNC Symbol;Acc:HGNC:27356]
ENSG00000234745	1.74713	5.78301	1.46956	0.184776	0.956915	-4.49927	HLA-B	protein_coding	major histocompatibility complex, class I, B [Source:HGNC Symbol;Acc:HGNC:4932]
ENSG00000277462	1.74386	0.574645	1.07167	0.319125	0.956915	-4.59368	ZNF670	protein_coding	zinc finger protein 670 [Source:HGNC Symbol;Acc:HGNC:28167]
ENSG00000072952	1.74385	-0.344041	0.700814	0.50585	0.963978	-4.5995	IRAG1	protein_coding	inositol 1,4,5-triphosphate receptor associated 1 [Source:HGNC Symbol;Acc:HGNC:7237]
ENSG00000174137	1.74331	-0.842313	0.718602	0.495472	0.963712	-4.59867	FAM53A	protein_coding	family with sequence similarity 53 member A [Source:HGNC Symbol;Acc:HGNC:31860]
ENSG00000100055	1.74026	6.49334	2.10964	0.0724867	0.956915	-4.30377	CYTH4	protein_coding	cytohesin 4 [Source:HGNC Symbol;Acc:HGNC:9505]
ENSG00000161277	1.73934	-0.569424	0.722344	0.493306	0.962076	-4.59894	THAP8	protein_coding	THAP domain containing 8 [Source:HGNC Symbol;Acc:HGNC:23191]
ENSG00000147454	1.73885	6.49938	2.68981	0.0308421	0.956915	-4.15287	SLC25A37	protein_coding	solute carrier family 25 member 37 [Source:HGNC Symbol;Acc:HGNC:29786]
ENSG00000160211	1.73733	4.96337	2.2477	0.0590768	0.956915	-4.35943	G6PD	protein_coding	glucose-6-phosphate dehydrogenase [Source:HGNC Symbol;Acc:HGNC:4057]
ENSG00000106123	1.73313	1.04023	1.18388	0.274778	0.956915	-4.59034	EPHB6	protein_coding	EPH receptor B6 [Source:HGNC Symbol;Acc:HGNC:3396]
ENSG00000124215	1.72814	0.821198	0.649005	0.536865	0.963978	-4.60267	CDH26	protein_coding	cadherin 26 [Source:HGNC Symbol;Acc:HGNC:15902]
ENSG00000062582	1.72582	-0.224272	0.684741	0.515347	0.963978	-4.59988	MRPS24	protein_coding	mitochondrial ribosomal protein S24 [Source:HGNC Symbol;Acc:HGNC:14510]
ENSG00000174721	1.72431	-0.59085	0.711369	0.499675	0.963978	-4.59905	FGFBP3	protein_coding	fibroblast growth factor binding protein 3 [Source:HGNC Symbol;Acc:HGNC:23428]
ENSG00000127564	1.72344	0.678012	0.652428	0.53478	0.963978	-4.60218	PKMYT1	protein_coding	protein kinase, membrane associated tyrosine/threonine 1 [Source:HGNC Symbol;Acc:HGNC:29650]
ENSG00000040608	1.72294	2.55826	1.38725	0.207573	0.956915	-4.56994	RTN4R	protein_coding	reticulon 4 receptor [Source:HGNC Symbol;Acc:HGNC:18601]
ENSG00000171657	1.72255	-2.06596	0.614454	0.558187	0.963978	-4.59839	GPR82	protein_coding	G protein-coupled receptor 82 [Source:HGNC Symbol;Acc:HGNC:4533]
ENSG00000178460	1.72138	-0.759918	0.717045	0.496375	0.963978	-4.59878	MCMDC2	protein_coding	minichromosome maintenance domain containing 2 [Source:HGNC Symbol;Acc:HGNC:26368]
ENSG00000105854	1.71434	2.49294	1.06758	0.320845	0.956915	-4.59203	PON2	protein_coding	paraoxonase 2 [Source:HGNC Symbol;Acc:HGNC:9205]
ENSG00000095370	1.71262	3.67779	2.26184	0.0578535	0.956915	-4.44219	SH2D3C	protein_coding	SH2 domain containing 3C [Source:HGNC Symbol;Acc:HGNC:16884]
ENSG00000142409	1.71152	4.59468	2.29252	0.0552849	0.956915	-4.37636	ZNF787	protein_coding	zinc finger protein 787 [Source:HGNC Symbol;Acc:HGNC:26998]
ENSG00000007062	1.70879	7.28198	1.20015	0.268794	0.956915	-4.56319	PROM1	protein_coding	prominin 1 [Source:HGNC Symbol;Acc:HGNC:9454]
ENSG00000198816	1.70862	2.15557	1.39842	0.204339	0.956915	-4.57485	ZNF358	protein_coding	zinc finger protein 358 [Source:HGNC Symbol;Acc:HGNC:16838]
ENSG00000196428	1.70557	5.53982	3.19012	0.0150973	0.956915	-4.14329	TSC22D2	protein_coding	TSC22 domain family member 2 [Source:HGNC Symbol;Acc:HGNC:29095]
ENSG00000177105	1.70517	5.71437	2.73403	0.0289233	0.956915	-4.20786	RHOG	protein_coding	ras homolog family member G [Source:HGNC Symbol;Acc:HGNC:672]
ENSG00000138641	1.70507	2.5138	1.40038	0.203776	0.956915	-4.56968	HERC3	protein_coding	HECT and RLD domain containing E3 ubiquitin protein ligase 3 [Source:HGNC Symbol;Acc:HGNC:4876]
ENSG00000273294	1.70505	-1.47893	0.668434	0.525098	0.963978	-4.59851	C1QTNF3-AMACR	protein_coding	C1QTNF3-AMACR readthrough (NMD candidate) [Source:HGNC Symbol;Acc:HGNC:49198]
ENSG00000111077	1.70468	0.153397	0.879423	0.408102	0.956915	-4.59739	TNS2	protein_coding	tensin 2 [Source:HGNC Symbol;Acc:HGNC:19737]
ENSG00000036672	1.70367	-1.71486	0.596458	0.56949	0.964052	-4.59885	USP2	protein_coding	ubiquitin specific peptidase 2 [Source:HGNC Symbol;Acc:HGNC:12618]
ENSG00000142583	1.70363	6.4195	3.44751	0.0105831	0.956915	-4.0028	SLC2A5	protein_coding	solute carrier family 2 member 5 [Source:HGNC Symbol;Acc:HGNC:11010]
ENSG00000165895	1.70297	-1.71308	0.641181	0.541649	0.963978	-4.59851	ARHGAP42	protein_coding	Rho GTPase activating protein 42 [Source:HGNC Symbol;Acc:HGNC:26545]
ENSG00000108375	1.70212	-1.40926	0.665028	0.527149	0.963978	-4.59861	RNF43	protein_coding	ring finger protein 43 [Source:HGNC Symbol;Acc:HGNC:18505]
ENSG00000181350	1.70145	-1.50485	0.671289	0.523383	0.963978	-4.59846	LRRC75A	protein_coding	leucine rich repeat containing 75A [Source:HGNC Symbol;Acc:HGNC:32403]
ENSG00000125534	1.69994	3.09312	2.13485	0.0698286	0.956915	-4.48985	PPDPF	protein_coding	pancreatic progenitor cell differentiation and proliferation factor [Source:HGNC Symbol;Acc:HGNC:16142]
ENSG00000112149	1.69938	5.851	2.58552	0.0359112	0.956915	-4.22723	CD83	protein_coding	CD83 molecule [Source:HGNC Symbol;Acc:HGNC:1703]
ENSG00000000971	1.69553	-0.252701	0.673755	0.521904	0.963978	-4.59998	CFH	protein_coding	complement factor H [Source:HGNC Symbol;Acc:HGNC:4883]
ENSG00000060069	1.69519	4.55922	2.36655	0.0495544	0.956915	-4.36694	CTDP1	protein_coding	CTD phosphatase subunit 1 [Source:HGNC Symbol;Acc:HGNC:2498]
ENSG00000164076	1.69471	-0.0200468	0.872649	0.411545	0.956915	-4.59737	CAMKV	protein_coding	CaM kinase like vesicle associated [Source:HGNC Symbol;Acc:HGNC:28788]
ENSG00000109066	1.69465	3.48859	1.88058	0.101716	0.956915	-4.49686	TMEM104	protein_coding	transmembrane protein 104 [Source:HGNC Symbol;Acc:HGNC:25984]
ENSG00000145911	1.69399	3.44471	0.819617	0.43922	0.956915	-4.61567	N4BP3	protein_coding	NEDD4 binding protein 3 [Source:HGNC Symbol;Acc:HGNC:29852]
ENSG00000134028	1.69265	-0.806147	0.704047	0.503954	0.963978	-4.59887	ADAMDEC1	protein_coding	ADAM like decysin 1 [Source:HGNC Symbol;Acc:HGNC:16299]
ENSG00000172738	1.69227	3.15525	1.70668	0.131273	0.956915	-4.52834	TMEM217	protein_coding	transmembrane protein 217 [Source:HGNC Symbol;Acc:HGNC:21238]
ENSG00000188306	1.69003	-1.16445	0.702601	0.504801	0.963978	-4.5985	LRRIQ4	protein_coding	leucine rich repeats and IQ motif containing 4 [Source:HGNC Symbol;Acc:HGNC:34298]
ENSG00000180096	1.68875	1.68944	0.883649	0.405965	0.956915	-4.59961	SEPTIN1	protein_coding	septin 1 [Source:HGNC Symbol;Acc:HGNC:2879]
ENSG00000111266	1.68823	1.25182	1.10974	0.30347	0.956915	-4.59213	DUSP16	protein_coding	dual specificity phosphatase 16 [Source:HGNC Symbol;Acc:HGNC:17909]
ENSG00000106976	1.68649	4.91467	3.30064	0.012947	0.956915	-4.19779	DNM1	protein_coding	dynamin 1 [Source:HGNC Symbol;Acc:HGNC:2972]
ENSG00000137834	1.68616	-0.959446	0.697621	0.507728	0.963978	-4.59877	SMAD6	protein_coding	SMAD family member 6 [Source:HGNC Symbol;Acc:HGNC:6772]
ENSG00000092621	1.68615	2.06258	1.49101	0.179219	0.956915	-4.5712	PHGDH	protein_coding	phosphoglycerate dehydrogenase [Source:HGNC Symbol;Acc:HGNC:8923]
ENSG00000095066	1.68508	2.50851	1.46187	0.186806	0.956915	-4.56549	HOOK2	protein_coding	hook microtubule tethering protein 2 [Source:HGNC Symbol;Acc:HGNC:19885]
ENSG00000275126	1.68341	2.46618	1.39216	0.206146	0.956915	-4.57096	H4C13	protein_coding	H4 clustered histone 13 [Source:HGNC Symbol;Acc:HGNC:4791]
ENSG00000185339	1.68333	3.70018	2.41184	0.0463507	0.956915	-4.42348	TCN2	protein_coding	transcobalamin 2 [Source:HGNC Symbol;Acc:HGNC:11653]
ENSG00000127528	1.68299	6.89803	1.98072	0.0877334	0.956915	-4.32401	KLF2	protein_coding	KLF transcription factor 2 [Source:HGNC Symbol;Acc:HGNC:6347]
ENSG00000105355	1.67904	6.33326	3.93943	0.00551115	0.956915	-3.93418	PLIN3	protein_coding	perilipin 3 [Source:HGNC Symbol;Acc:HGNC:16893]
ENSG00000275379	1.67801	4.34592	2.87707	0.0235286	0.956915	-4.31299	H3C11	protein_coding	H3 clustered histone 11 [Source:HGNC Symbol;Acc:HGNC:4771]
ENSG00000122490	1.67782	5.36239	3.35957	0.0119366	0.956915	-4.13756	SLC66A2	protein_coding	solute carrier family 66 member 2 [Source:HGNC Symbol;Acc:HGNC:26188]
ENSG00000152380	1.67707	-0.0380843	0.675225	0.521024	0.963978	-4.6003	FAM151B	protein_coding	family with sequence similarity 151 member B [Source:HGNC Symbol;Acc:HGNC:33716]
ENSG00000183722	1.67608	-0.0991094	0.646084	0.538648	0.963978	-4.60058	LHFPL6	protein_coding	LHFPL tetraspan subfamily member 6 [Source:HGNC Symbol;Acc:HGNC:6586]
ENSG00000164465	1.67138	0.146658	0.606784	0.562988	0.964052	-4.60157	DCBLD1	protein_coding	discoidin, CUB and LCCL domain containing 1 [Source:HGNC Symbol;Acc:HGNC:21479]
ENSG00000175294	1.67109	1.42389	0.863705	0.416122	0.956915	-4.59952	CATSPER1	protein_coding	cation channel sperm associated 1 [Source:HGNC Symbol;Acc:HGNC:17116]
ENSG00000250510	1.67059	2.26565	1.61549	0.149869	0.956915	-4.56048	GPR162	protein_coding	G protein-coupled receptor 162 [Source:HGNC Symbol;Acc:HGNC:16693]
ENSG00000130810	1.67039	2.46547	1.66223	0.140049	0.956915	-4.55268	PPAN	protein_coding	peter pan homolog [Source:HGNC Symbol;Acc:HGNC:9227]
ENSG00000121413	1.6699	4.74824	1.25935	0.247936	0.956915	-4.55825	ZSCAN18	protein_coding	zinc finger and SCAN domain containing 18 [Source:HGNC Symbol;Acc:HGNC:21037]
ENSG00000154978	1.66926	4.62271	2.4442	0.0441922	0.956915	-4.34976	VOPP1	protein_coding	VOPP1 WW domain binding protein [Source:HGNC Symbol;Acc:HGNC:34518]
ENSG00000197859	1.66637	-1.88456	0.65952	0.530476	0.963978	-4.59822	ADAMTSL2	protein_coding	ADAMTS like 2 [Source:HGNC Symbol;Acc:HGNC:14631]
ENSG00000160145	1.66633	-1.54331	0.678957	0.518793	0.963978	-4.59836	KALRN	protein_coding	kalirin RhoGEF kinase [Source:HGNC Symbol;Acc:HGNC:4814]
ENSG00000127419	1.66505	3.51788	1.76344	0.120823	0.956915	-4.50946	TMEM175	protein_coding	transmembrane protein 175 [Source:HGNC Symbol;Acc:HGNC:28709]
ENSG00000142185	1.66339	4.10864	2.2011	0.0632989	0.956915	-4.42249	TRPM2	protein_coding	transient receptor potential cation channel subfamily M member 2 [Source:HGNC Symbol;Acc:HGNC:12339]
ENSG00000101335	1.66135	0.439646	0.812222	0.443182	0.956915	-4.59888	MYL9	protein_coding	myosin light chain 9 [Source:HGNC Symbol;Acc:HGNC:15754]
ENSG00000011600	1.65677	6.25495	2.80839	0.0259733	0.956915	-4.14572	TYROBP	protein_coding	transmembrane immune signaling adaptor TYROBP [Source:HGNC Symbol;Acc:HGNC:12449]
ENSG00000257108	1.65546	-1.0663	0.681274	0.517411	0.963978	-4.59882	NHLRC4	protein_coding	NHL repeat containing 4 [Source:HGNC Symbol;Acc:HGNC:26700]
ENSG00000172771	1.65448	-0.122606	0.665447	0.526896	0.963978	-4.60029	EFCAB12	protein_coding	EF-hand calcium binding domain 12 [Source:HGNC Symbol;Acc:HGNC:28061]
ENSG00000173338	1.65146	-0.199509	0.768163	0.467298	0.9595	-4.59878	KCNK7	protein_coding	potassium two pore domain channel subfamily K member 7 [Source:HGNC Symbol;Acc:HGNC:6282]
ENSG00000175274	1.64977	2.14009	1.45239	0.189339	0.956915	-4.5721	TP53I11	protein_coding	tumor protein p53 inducible protein 11 [Source:HGNC Symbol;Acc:HGNC:16842]
ENSG00000171596	1.64973	-0.589484	0.616253	0.557064	0.963978	-4.60012	NMUR1	protein_coding	neuromedin U receptor 1 [Source:HGNC Symbol;Acc:HGNC:4518]
ENSG00000120129	1.64949	10.2922	3.4837	0.0100749	0.956915	-3.81698	DUSP1	protein_coding	dual specificity phosphatase 1 [Source:HGNC Symbol;Acc:HGNC:3064]
ENSG00000089505	1.64948	-0.535562	0.662975	0.528388	0.963978	-4.59968	CMTM1	protein_coding	CKLF like MARVEL transmembrane domain containing 1 [Source:HGNC Symbol;Acc:HGNC:19172]
ENSG00000111275	1.64548	3.2849	1.04107	0.33217	0.956915	-4.5939	ALDH2	protein_coding	aldehyde dehydrogenase 2 family member [Source:HGNC Symbol;Acc:HGNC:404]
ENSG00000031691	1.64496	0.462226	0.635479	0.545153	0.963978	-4.60189	CENPQ	protein_coding	centromere protein Q [Source:HGNC Symbol;Acc:HGNC:21347]
ENSG00000161265	1.64432	2.58996	1.50873	0.17474	0.956915	-4.56059	U2AF1L4	protein_coding	U2 small nuclear RNA auxiliary factor 1 like 4 [Source:HGNC Symbol;Acc:HGNC:23020]
ENSG00000187630	1.6432	2.92055	1.96291	0.0900747	0.956915	-4.51351	DHRS4L2	protein_coding	dehydrogenase/reductase 4 like 2 [Source:HGNC Symbol;Acc:HGNC:19731]
ENSG00000180988	1.64039	-1.22886	0.682845	0.516475	0.963978	-4.59863	OR52N2	protein_coding	olfactory receptor family 52 subfamily N member 2 [Source:HGNC Symbol;Acc:HGNC:15228]
ENSG00000188596	1.64023	-1.05336	0.632667	0.546885	0.963978	-4.5993	CFAP54	protein_coding	cilia and flagella associated protein 54 [Source:HGNC Symbol;Acc:HGNC:26456]
ENSG00000142227	1.63738	6.43652	2.23905	0.0598384	0.956915	-4.27142	EMP3	protein_coding	epithelial membrane protein 3 [Source:HGNC Symbol;Acc:HGNC:3335]
ENSG00000185736	1.63715	-0.239084	0.863041	0.416463	0.956915	-4.59736	ADARB2	protein_coding	adenosine deaminase RNA specific B2 (inactive) [Source:HGNC Symbol;Acc:HGNC:227]
ENSG00000134107	1.63675	7.49911	2.4908	0.0412633	0.956915	-4.14427	BHLHE40	protein_coding	basic helix-loop-helix family member e40 [Source:HGNC Symbol;Acc:HGNC:1046]
ENSG00000211445	1.63597	-0.720112	0.678411	0.519119	0.963978	-4.59926	GPX3	protein_coding	glutathione peroxidase 3 [Source:HGNC Symbol;Acc:HGNC:4555]
ENSG00000136630	1.63493	4.02591	2.17167	0.0661206	0.956915	-4.43177	HLX	protein_coding	H2.0 like homeobox [Source:HGNC Symbol;Acc:HGNC:4978]
ENSG00000196814	1.6348	4.38049	2.8119	0.0258422	0.956915	-4.31791	MVB12B	protein_coding	multivesicular body subunit 12B [Source:HGNC Symbol;Acc:HGNC:23368]
ENSG00000122861	1.63356	4.09349	1.58401	0.156841	0.956915	-4.51507	PLAU	protein_coding	plasminogen activator, urokinase [Source:HGNC Symbol;Acc:HGNC:9052]
ENSG00000178199	1.63326	2.29591	1.59117	0.155228	0.956915	-4.56128	ZC3H12D	protein_coding	zinc finger CCCH-type containing 12D [Source:HGNC Symbol;Acc:HGNC:21175]
ENSG00000153048	1.63315	3.49552	1.287	0.238676	0.956915	-4.56666	CARHSP1	protein_coding	calcium regulated heat stable protein 1 [Source:HGNC Symbol;Acc:HGNC:17150]
ENSG00000165030	1.63305	6.77477	3.58356	0.00880428	0.956915	-3.93981	NFIL3	protein_coding	nuclear factor, interleukin 3 regulated [Source:HGNC Symbol;Acc:HGNC:7787]
ENSG00000139438	1.63301	-1.33689	0.675198	0.52104	0.963978	-4.59859	FAM222A	protein_coding	family with sequence similarity 222 member A [Source:HGNC Symbol;Acc:HGNC:25915]
ENSG00000198795	1.63061	3.30173	0.725688	0.491376	0.961528	-4.62176	ZNF521	protein_coding	zinc finger protein 521 [Source:HGNC Symbol;Acc:HGNC:24605]
ENSG00000152942	1.63013	-0.783637	0.676679	0.520154	0.963978	-4.5992	RAD17	protein_coding	RAD17 checkpoint clamp loader component [Source:HGNC Symbol;Acc:HGNC:9807]
ENSG00000182154	1.62943	2.82536	1.19887	0.26926	0.956915	-4.58133	MRPL41	protein_coding	mitochondrial ribosomal protein L41 [Source:HGNC Symbol;Acc:HGNC:14492]
ENSG00000133246	1.62881	5.6494	3.07383	0.0177776	0.956915	-4.15106	PRAM1	protein_coding	PML-RARA regulated adaptor molecule 1 [Source:HGNC Symbol;Acc:HGNC:30091]
ENSG00000165272	1.62844	2.34688	1.37212	0.212028	0.956915	-4.5739	AQP3	protein_coding	aquaporin 3 (Gill blood group) [Source:HGNC Symbol;Acc:HGNC:636]
ENSG00000185883	1.6249	1.77895	1.16644	0.281315	0.956915	-4.58891	ATP6V0C	protein_coding	ATPase H+ transporting V0 subunit c [Source:HGNC Symbol;Acc:HGNC:855]
ENSG00000203950	1.6237	-1.51596	0.63698	0.544229	0.963978	-4.59874	RTL8A	protein_coding	retrotransposon Gag like 8A [Source:HGNC Symbol;Acc:HGNC:24514]
ENSG00000155465	1.61885	-1.144	0.626151	0.550913	0.963978	-4.59925	SLC7A7	protein_coding	solute carrier family 7 member 7 [Source:HGNC Symbol;Acc:HGNC:11065]
ENSG00000166783	1.61324	-0.00103341	0.907604	0.394007	0.956915	-4.5968	MARF1	protein_coding	meiosis regulator and mRNA stability factor 1 [Source:HGNC Symbol;Acc:HGNC:29562]
ENSG00000106330	1.61138	1.62385	1.18329	0.274999	0.956915	-4.58879	MOSPD3	protein_coding	motile sperm domain containing 3 [Source:HGNC Symbol;Acc:HGNC:25078]
ENSG00000090382	1.61056	7.68997	1.53505	0.168278	0.956915	-4.45208	LYZ	protein_coding	lysozyme [Source:HGNC Symbol;Acc:HGNC:6740]
ENSG00000104691	1.61035	1.21729	0.582404	0.57841	0.964052	-4.6055	UBXN8	protein_coding	UBX domain protein 8 [Source:HGNC Symbol;Acc:HGNC:30307]
ENSG00000167700	1.61031	2.1203	1.51232	0.173847	0.956915	-4.56914	MFSD3	protein_coding	major facilitator superfamily domain containing 3 [Source:HGNC Symbol;Acc:HGNC:25157]
ENSG00000169660	1.61014	4.03777	2.293	0.0552461	0.956915	-4.41451	HEXD	protein_coding	hexosaminidase D [Source:HGNC Symbol;Acc:HGNC:26307]
ENSG00000171159	1.60949	4.70879	2.26431	0.0576421	0.956915	-4.37336	BBLN	protein_coding	bublin coiled coil protein [Source:HGNC Symbol;Acc:HGNC:17823]
ENSG00000123240	1.60949	0.586405	0.564018	0.590198	0.964052	-4.6033	OPTN	protein_coding	optineurin [Source:HGNC Symbol;Acc:HGNC:17142]
ENSG00000161714	1.60931	2.22791	1.17235	0.279087	0.956915	-4.5867	PLCD3	protein_coding	phospholipase C delta 3 [Source:HGNC Symbol;Acc:HGNC:9061]
ENSG00000128626	1.60804	3.34377	2.1361	0.0696994	0.956915	-4.47602	MRPS12	protein_coding	mitochondrial ribosomal protein S12 [Source:HGNC Symbol;Acc:HGNC:10380]
ENSG00000072422	1.60753	3.60667	2.17093	0.0661929	0.956915	-4.4571	RHOBTB1	protein_coding	Rho related BTB domain containing 1 [Source:HGNC Symbol;Acc:HGNC:18738]
ENSG00000180509	1.60647	-1.55838	0.634599	0.545694	0.963978	-4.59871	KCNE1	protein_coding	potassium voltage-gated channel subfamily E regulatory subunit 1 [Source:HGNC Symbol;Acc:HGNC:6240]
ENSG00000163393	1.60597	1.69325	0.51961	0.619222	0.9655	-4.61014	SLC22A15	protein_coding	solute carrier family 22 member 15 [Source:HGNC Symbol;Acc:HGNC:20301]
ENSG00000186952	1.60438	-1.12166	0.657461	0.531724	0.963978	-4.59898	TMEM232	protein_coding	transmembrane protein 232 [Source:HGNC Symbol;Acc:HGNC:37270]
ENSG00000166289	1.60402	2.22191	1.30098	0.234108	0.956915	-4.57955	PLEKHF1	protein_coding	pleckstrin homology and FYVE domain containing 1 [Source:HGNC Symbol;Acc:HGNC:20764]
ENSG00000213316	1.60315	3.07807	1.91587	0.096556	0.956915	-4.51084	LTC4S	protein_coding	leukotriene C4 synthase [Source:HGNC Symbol;Acc:HGNC:6719]
ENSG00000141551	1.60313	6.54665	1.96493	0.0898061	0.956915	-4.3423	CSNK1D	protein_coding	casein kinase 1 delta [Source:HGNC Symbol;Acc:HGNC:2452]
ENSG00000143256	1.60293	3.24297	1.88385	0.101227	0.956915	-4.50697	PFDN2	protein_coding	prefoldin subunit 2 [Source:HGNC Symbol;Acc:HGNC:8867]
ENSG00000183891	1.60282	3.5982	1.34046	0.221619	0.956915	-4.55899	TTC32	protein_coding	tetratricopeptide repeat domain 32 [Source:HGNC Symbol;Acc:HGNC:32954]
ENSG00000188157	1.60042	3.38037	1.83259	0.109162	0.956915	-4.50679	AGRN	protein_coding	agrin [Source:HGNC Symbol;Acc:HGNC:329]
ENSG00000183837	1.59886	-1.02074	0.637586	0.543856	0.963978	-4.5993	PNMA3	protein_coding	PNMA family member 3 [Source:HGNC Symbol;Acc:HGNC:18742]
ENSG00000160593	1.59862	4.94825	1.71292	0.130085	0.956915	-4.46534	JAML	protein_coding	junction adhesion molecule like [Source:HGNC Symbol;Acc:HGNC:19084]
ENSG00000184428	1.59841	5.93836	3.57015	0.00896435	0.956915	-4.03817	TOP1MT	protein_coding	DNA topoisomerase I mitochondrial [Source:HGNC Symbol;Acc:HGNC:29787]
ENSG00000139974	1.59757	0.615568	0.60806	0.562188	0.963978	-4.60272	SLC38A6	protein_coding	solute carrier family 38 member 6 [Source:HGNC Symbol;Acc:HGNC:19863]
ENSG00000173011	1.59637	3.2199	1.37476	0.211245	0.956915	-4.56076	TADA2B	protein_coding	transcriptional adaptor 2B [Source:HGNC Symbol;Acc:HGNC:30781]
ENSG00000124762	1.59633	4.39481	1.45269	0.189256	0.956915	-4.52903	CDKN1A	protein_coding	cyclin dependent kinase inhibitor 1A [Source:HGNC Symbol;Acc:HGNC:1784]
ENSG00000196123	1.59593	2.81173	1.89554	0.0994971	0.956915	-4.52376	MATCAP1	protein_coding	microtubule associated tyrosine carboxypeptidase 1 [Source:HGNC Symbol;Acc:HGNC:34408]
ENSG00000124217	1.59577	2.74416	1.78568	0.116949	0.956915	-4.53513	MOCS3	protein_coding	molybdenum cofactor synthesis 3 [Source:HGNC Symbol;Acc:HGNC:15765]
ENSG00000196209	1.59544	3.89786	2.46063	0.0431355	0.956915	-4.40317	SIRPB2	protein_coding	signal regulatory protein beta 2 [Source:HGNC Symbol;Acc:HGNC:16247]
ENSG00000163568	1.59457	-1.57612	0.64864	0.537088	0.963978	-4.59858	AIM2	protein_coding	absent in melanoma 2 [Source:HGNC Symbol;Acc:HGNC:357]
ENSG00000158480	1.59448	4.43576	2.68532	0.0310441	0.956915	-4.32963	SPATA2	protein_coding	spermatogenesis associated 2 [Source:HGNC Symbol;Acc:HGNC:14681]
ENSG00000166145	1.59121	1.86986	0.874899	0.410398	0.956915	-4.60052	SPINT1	protein_coding	serine peptidase inhibitor, Kunitz type 1 [Source:HGNC Symbol;Acc:HGNC:11246]
ENSG00000141013	1.59072	1.38067	0.947755	0.374553	0.956915	-4.59697	GAS8	protein_coding	growth arrest specific 8 [Source:HGNC Symbol;Acc:HGNC:4166]
ENSG00000117155	1.58955	4.78642	1.8068	0.113379	0.956915	-4.45283	SSX2IP	protein_coding	SSX family member 2 interacting protein [Source:HGNC Symbol;Acc:HGNC:16509]
ENSG00000121653	1.58872	0.682204	0.81349	0.4425	0.956915	-4.59922	MAPK8IP1	protein_coding	mitogen-activated protein kinase 8 interacting protein 1 [Source:HGNC Symbol;Acc:HGNC:6882]
ENSG00000163491	1.58862	2.75059	0.875714	0.409984	0.956915	-4.60516	NEK10	protein_coding	NIMA related kinase 10 [Source:HGNC Symbol;Acc:HGNC:18592]
ENSG00000263961	1.58691	4.741	2.82656	0.0253017	0.956915	-4.28125	RHEX	protein_coding	regulator of hemoglobinization and erythroid cell expansion [Source:HGNC Symbol;Acc:HGNC:25341]
ENSG00000205592	1.58658	0.593185	0.600693	0.566818	0.964052	-4.60277	MUC19	protein_coding	mucin 19, oligomeric [Source:HGNC Symbol;Acc:HGNC:14362]
ENSG00000124942	1.58609	11.7182	3.42879	0.0108567	0.956915	-3.8287	AHNAK	protein_coding	AHNAK nucleoprotein [Source:HGNC Symbol;Acc:HGNC:347]
ENSG00000150456	1.58458	0.509632	0.604831	0.564214	0.964052	-4.60247	EEF1AKMT1	protein_coding	EEF1A lysine methyltransferase 1 [Source:HGNC Symbol;Acc:HGNC:27351]
ENSG00000130305	1.58374	3.77197	2.44511	0.0441326	0.956915	-4.41442	NSUN5	protein_coding	NOP2/Sun RNA methyltransferase 5 [Source:HGNC Symbol;Acc:HGNC:16385]
ENSG00000188290	1.58333	0.762705	0.904163	0.395708	0.956915	-4.59744	HES4	protein_coding	hes family bHLH transcription factor 4 [Source:HGNC Symbol;Acc:HGNC:24149]
ENSG00000239839	1.5808	-0.0443781	0.420732	0.68646	0.974692	-4.60319	DEFA3	protein_coding	defensin alpha 3 [Source:HGNC Symbol;Acc:HGNC:2762]
ENSG00000186787	1.58043	1.44003	1.14762	0.288516	0.956915	-4.59058	SPIN2B	protein_coding	spindlin family member 2B [Source:HGNC Symbol;Acc:HGNC:33147]
ENSG00000183386	1.57976	4.76872	1.88643	0.100842	0.956915	-4.43841	FHL3	protein_coding	four and a half LIM domains 3 [Source:HGNC Symbol;Acc:HGNC:3704]
ENSG00000180089	1.57939	1.45424	0.931278	0.382447	0.956915	-4.59757	TMEM86B	protein_coding	transmembrane protein 86B [Source:HGNC Symbol;Acc:HGNC:28448]
ENSG00000103522	1.57937	-0.601097	0.71078	0.500018	0.963978	-4.59904	IL21R	protein_coding	interleukin 21 receptor [Source:HGNC Symbol;Acc:HGNC:6006]
ENSG00000224383	1.57875	-1.20527	0.597638	0.568745	0.964052	-4.59943	PRR29	protein_coding	proline rich 29 [Source:HGNC Symbol;Acc:HGNC:25673]
ENSG00000136982	1.57838	1.22338	0.567716	0.587817	0.964052	-4.60582	DSCC1	protein_coding	DNA replication and sister chromatid cohesion 1 [Source:HGNC Symbol;Acc:HGNC:24453]
ENSG00000065621	1.57764	0.332989	0.885407	0.405079	0.956915	-4.59742	GSTO2	protein_coding	glutathione S-transferase omega 2 [Source:HGNC Symbol;Acc:HGNC:23064]
ENSG00000104081	1.57761	4.94481	2.25451	0.0584847	0.956915	-4.35939	BMF	protein_coding	Bcl2 modifying factor [Source:HGNC Symbol;Acc:HGNC:24132]
ENSG00000126822	1.57751	1.46391	0.98292	0.358119	0.956915	-4.59596	PLEKHG3	protein_coding	pleckstrin homology and RhoGEF domain containing G3 [Source:HGNC Symbol;Acc:HGNC:20364]
ENSG00000163666	1.57515	0.731001	0.592463	0.572017	0.964052	-4.60333	HESX1	protein_coding	HESX homeobox 1 [Source:HGNC Symbol;Acc:HGNC:4877]
ENSG00000165185	1.57445	4.63646	2.89317	0.0229911	0.956915	-4.28204	KIAA1958	protein_coding	KIAA1958 [Source:HGNC Symbol;Acc:HGNC:23427]
ENSG00000169385	1.57431	4.77786	0.958178	0.369623	0.956915	-4.61093	RNASE2	protein_coding	ribonuclease A family member 2 [Source:HGNC Symbol;Acc:HGNC:10045]
ENSG00000147144	1.57304	1.54937	1.0565	0.325541	0.956915	-4.59352	CCDC120	protein_coding	coiled-coil domain containing 120 [Source:HGNC Symbol;Acc:HGNC:28910]
ENSG00000173917	1.57251	4.01014	2.53042	0.0389308	0.956915	-4.38597	HOXB2	protein_coding	homeobox B2 [Source:HGNC Symbol;Acc:HGNC:5113]
ENSG00000123485	1.56983	0.998879	0.555231	0.59588	0.964052	-4.60496	HJURP	protein_coding	Holliday junction recognition protein [Source:HGNC Symbol;Acc:HGNC:25444]
ENSG00000154917	1.5685	-2.41374	0.522178	0.617523	0.964932	-4.59866	RAB6B	protein_coding	RAB6B, member RAS oncogene family [Source:HGNC Symbol;Acc:HGNC:14902]
ENSG00000186205	1.56597	-0.215989	0.588282	0.574669	0.964052	-4.60107	MTARC1	protein_coding	mitochondrial amidoxime reducing component 1 [Source:HGNC Symbol;Acc:HGNC:26189]
ENSG00000151062	1.56565	5.27686	2.5314	0.0388749	0.956915	-4.28339	CACNA2D4	protein_coding	calcium voltage-gated channel auxiliary subunit alpha2delta 4 [Source:HGNC Symbol;Acc:HGNC:20202]
ENSG00000151917	1.56471	0.672975	0.587756	0.575003	0.964052	-4.60322	BEND6	protein_coding	BEN domain containing 6 [Source:HGNC Symbol;Acc:HGNC:20871]
ENSG00000175602	1.56267	2.72583	1.6921	0.134094	0.956915	-4.54315	CCDC85B	protein_coding	coiled-coil domain containing 85B [Source:HGNC Symbol;Acc:HGNC:24926]
ENSG00000169951	1.56128	3.46016	2.23653	0.0600622	0.956915	-4.4587	ZNF764	protein_coding	zinc finger protein 764 [Source:HGNC Symbol;Acc:HGNC:28200]
ENSG00000176410	1.56076	1.79781	1.31616	0.229235	0.956915	-4.58247	DNAJC30	protein_coding	DnaJ heat shock protein family (Hsp40) member C30 [Source:HGNC Symbol;Acc:HGNC:16410]
ENSG00000256235	1.56055	7.98982	4.11256	0.00441814	0.956915	-3.74152	SMIM3	protein_coding	small integral membrane protein 3 [Source:HGNC Symbol;Acc:HGNC:30248]
ENSG00000163435	1.55885	-0.46645	0.578918	0.580634	0.964052	-4.60072	ELF3	protein_coding	E74 like ETS transcription factor 3 [Source:HGNC Symbol;Acc:HGNC:3318]
ENSG00000091986	1.5562	-0.950137	0.711846	0.499397	0.963978	-4.59863	CCDC80	protein_coding	coiled-coil domain containing 80 [Source:HGNC Symbol;Acc:HGNC:30649]
ENSG00000175567	1.55487	6.04885	1.72306	0.128173	0.956915	-4.42727	UCP2	protein_coding	uncoupling protein 2 [Source:HGNC Symbol;Acc:HGNC:12518]
ENSG00000163932	1.55465	5.47716	2.04457	0.0798221	0.956915	-4.37131	PRKCD	protein_coding	protein kinase C delta [Source:HGNC Symbol;Acc:HGNC:9399]
ENSG00000144362	1.55436	-0.0862711	0.620462	0.554443	0.963978	-4.60093	PHOSPHO2	protein_coding	phosphatase, orphan 2 [Source:HGNC Symbol;Acc:HGNC:28316]
ENSG00000233276	1.54987	8.00619	2.52307	0.0393527	0.956915	-4.11648	GPX1	protein_coding	glutathione peroxidase 1 [Source:HGNC Symbol;Acc:HGNC:4553]
ENSG00000091879	1.54961	-2.14468	0.555834	0.59549	0.964052	-4.59871	ANGPT2	protein_coding	angiopoietin 2 [Source:HGNC Symbol;Acc:HGNC:485]
ENSG00000072071	1.54956	1.05143	0.996969	0.351711	0.956915	-4.5954	ADGRL1	protein_coding	adhesion G protein-coupled receptor L1 [Source:HGNC Symbol;Acc:HGNC:20973]
ENSG00000125538	1.54902	3.99754	1.07975	0.315749	0.956915	-4.58976	IL1B	protein_coding	interleukin 1 beta [Source:HGNC Symbol;Acc:HGNC:5992]
ENSG00000102384	1.54889	1.14045	0.560936	0.592188	0.964052	-4.60552	CENPI	protein_coding	centromere protein I [Source:HGNC Symbol;Acc:HGNC:3968]
ENSG00000114737	1.54866	1.78798	1.27728	0.241896	0.956915	-4.58421	CISH	protein_coding	cytokine inducible SH2 containing protein [Source:HGNC Symbol;Acc:HGNC:1984]
ENSG00000177674	1.5485	4.21473	1.207	0.266307	0.956915	-4.57094	AGTRAP	protein_coding	angiotensin II receptor associated protein [Source:HGNC Symbol;Acc:HGNC:13539]
ENSG00000077782	1.54804	4.01905	1.7076	0.131097	0.956915	-4.49883	FGFR1	protein_coding	fibroblast growth factor receptor 1 [Source:HGNC Symbol;Acc:HGNC:3688]
ENSG00000184619	1.54624	2.10386	1.2662	0.245613	0.956915	-4.58247	KRBA2	protein_coding	KRAB-A domain containing 2 [Source:HGNC Symbol;Acc:HGNC:26989]
ENSG00000124160	1.5457	3.39452	1.58648	0.156282	0.956915	-4.53404	NCOA5	protein_coding	nuclear receptor coactivator 5 [Source:HGNC Symbol;Acc:HGNC:15909]
ENSG00000139597	1.54561	4.06598	1.14469	0.289653	0.956915	-4.58076	N4BP2L1	protein_coding	NEDD4 binding protein 2 like 1 [Source:HGNC Symbol;Acc:HGNC:25037]
ENSG00000105329	1.54304	5.9388	1.98921	0.0866383	0.956915	-4.36212	TGFB1	protein_coding	transforming growth factor beta 1 [Source:HGNC Symbol;Acc:HGNC:11766]
ENSG00000167280	1.54302	5.31084	1.94662	0.09227	0.956915	-4.40123	ENGASE	protein_coding	endo-beta-N-acetylglucosaminidase [Source:HGNC Symbol;Acc:HGNC:24622]
ENSG00000132016	1.54142	-0.963194	0.620965	0.554131	0.963978	-4.59953	BRME1	protein_coding	break repair meiotic recombinase recruitment factor 1 [Source:HGNC Symbol;Acc:HGNC:28153]
ENSG00000037042	1.54063	1.61719	1.19472	0.270777	0.956915	-4.58838	TUBG2	protein_coding	tubulin gamma 2 [Source:HGNC Symbol;Acc:HGNC:12419]
ENSG00000154102	1.53987	2.94994	1.87302	0.102854	0.956915	-4.5201	C16orf74	protein_coding	chromosome 16 open reading frame 74 [Source:HGNC Symbol;Acc:HGNC:23362]
ENSG00000105656	1.53847	5.10013	2.31169	0.053739	0.956915	-4.33822	ELL	protein_coding	elongation factor for RNA polymerase II [Source:HGNC Symbol;Acc:HGNC:23114]
ENSG00000186806	1.53778	-0.393738	0.766958	0.46797	0.9595	-4.59858	VSIG10L	protein_coding	V-set and immunoglobulin domain containing 10 like [Source:HGNC Symbol;Acc:HGNC:27111]
ENSG00000109103	1.53769	3.6006	1.95942	0.0905405	0.956915	-4.4824	UNC119	protein_coding	unc-119 lipid binding chaperone [Source:HGNC Symbol;Acc:HGNC:12565]
ENSG00000023191	1.53562	-0.278372	0.781926	0.45967	0.9595	-4.5985	RNH1	protein_coding	ribonuclease/angiogenin inhibitor 1 [Source:HGNC Symbol;Acc:HGNC:10074]
ENSG00000138395	1.53527	-2.78223	0.524568	0.615944	0.964796	-4.59837	CDK15	protein_coding	cyclin dependent kinase 15 [Source:HGNC Symbol;Acc:HGNC:14434]
ENSG00000185404	1.53464	3.99568	2.24233	0.0595489	0.956915	-4.42408	SP140L	protein_coding	SP140 nuclear body protein like [Source:HGNC Symbol;Acc:HGNC:25105]
ENSG00000142684	1.53428	3.10689	1.52758	0.17009	0.956915	-4.54754	ZNF593	protein_coding	zinc finger protein 593 [Source:HGNC Symbol;Acc:HGNC:30943]
ENSG00000105509	1.5318	-0.107518	0.545046	0.602505	0.964052	-4.60178	HAS1	protein_coding	hyaluronan synthase 1 [Source:HGNC Symbol;Acc:HGNC:4818]
ENSG00000175334	1.53167	3.83379	2.09973	0.0735592	0.956915	-4.45268	BANF1	protein_coding	BAF nuclear assembly factor 1 [Source:HGNC Symbol;Acc:HGNC:17397]
ENSG00000110011	1.53096	4.22022	2.09574	0.0739953	0.956915	-4.43119	DNAJC4	protein_coding	DnaJ heat shock protein family (Hsp40) member C4 [Source:HGNC Symbol;Acc:HGNC:5271]
ENSG00000196405	1.52877	5.95017	2.85995	0.0241142	0.956915	-4.16187	EVL	protein_coding	Enah/Vasp-like [Source:HGNC Symbol;Acc:HGNC:20234]
ENSG00000172216	1.52797	4.67972	2.7146	0.0297505	0.956915	-4.30343	CEBPB	protein_coding	CCAAT enhancer binding protein beta [Source:HGNC Symbol;Acc:HGNC:1834]
ENSG00000231925	1.52727	-1.77269	0.647813	0.537592	0.963978	-4.5984	TAPBP	protein_coding	TAP binding protein [Source:HGNC Symbol;Acc:HGNC:11566]
ENSG00000178764	1.52655	2.82161	1.75853	0.121695	0.956915	-4.5347	ZHX2	protein_coding	zinc fingers and homeoboxes 2 [Source:HGNC Symbol;Acc:HGNC:18513]
ENSG00000091073	1.52576	0.976636	0.867909	0.413966	0.956915	-4.59852	DTX2	protein_coding	deltex E3 ubiquitin ligase 2 [Source:HGNC Symbol;Acc:HGNC:15973]
ENSG00000099308	1.52565	3.84047	1.64483	0.143631	0.956915	-4.5137	MAST3	protein_coding	microtubule associated serine/threonine kinase 3 [Source:HGNC Symbol;Acc:HGNC:19036]
ENSG00000275793	1.52518	-0.635493	0.62332	0.552668	0.963978	-4.59997	RIMBP3	protein_coding	RIMS binding protein 3 [Source:HGNC Symbol;Acc:HGNC:29344]
ENSG00000172349	1.52506	5.32392	2.34023	0.051519	0.956915	-4.31726	IL16	protein_coding	interleukin 16 [Source:HGNC Symbol;Acc:HGNC:5980]
ENSG00000258102	1.52464	-1.48832	0.591351	0.572722	0.964052	-4.59914	MAP1LC3B2	protein_coding	microtubule associated protein 1 light chain 3 beta 2 [Source:HGNC Symbol;Acc:HGNC:34390]
ENSG00000188483	1.52099	1.2251	0.853721	0.421274	0.956915	-4.59933	IER5L	protein_coding	immediate early response 5 like [Source:HGNC Symbol;Acc:HGNC:23679]
ENSG00000143801	1.51906	3.01439	1.213	0.264145	0.956915	-4.57875	PSEN2	protein_coding	presenilin 2 [Source:HGNC Symbol;Acc:HGNC:9509]
ENSG00000187193	1.51681	-1.37645	0.670457	0.523882	0.963978	-4.59859	MT1X	protein_coding	metallothionein 1X [Source:HGNC Symbol;Acc:HGNC:7405]
ENSG00000182196	1.51566	-0.986065	0.578232	0.581073	0.964052	-4.59989	ARL6IP4	protein_coding	ADP ribosylation factor like GTPase 6 interacting protein 4 [Source:HGNC Symbol;Acc:HGNC:18076]
ENSG00000146826	1.51535	2.68937	1.73222	0.126469	0.956915	-4.54112	TRAPPC14	protein_coding	trafficking protein particle complex subunit 14 [Source:HGNC Symbol;Acc:HGNC:25604]
ENSG00000081041	1.51477	5.9947	1.87918	0.101926	0.956915	-4.388	CXCL2	protein_coding	C-X-C motif chemokine ligand 2 [Source:HGNC Symbol;Acc:HGNC:4603]
ENSG00000167487	1.51363	2.88305	1.63136	0.146465	0.956915	-4.54364	KLHL26	protein_coding	kelch like family member 26 [Source:HGNC Symbol;Acc:HGNC:25623]
ENSG00000167377	1.51344	-0.436376	0.70311	0.504503	0.963978	-4.59934	ZNF23	protein_coding	zinc finger protein 23 [Source:HGNC Symbol;Acc:HGNC:13023]
ENSG00000187556	1.51082	1.29583	1.09633	0.308913	0.956915	-4.59248	NANOS3	protein_coding	nanos C2HC-type zinc finger 3 [Source:HGNC Symbol;Acc:HGNC:22048]
ENSG00000160318	1.50983	-0.531678	0.613293	0.558912	0.963978	-4.60024	CLDND2	protein_coding	claudin domain containing 2 [Source:HGNC Symbol;Acc:HGNC:28511]
ENSG00000118162	1.50933	2.56197	1.49501	0.178198	0.956915	-4.56215	KPTN	protein_coding	kaptin, actin binding protein [Source:HGNC Symbol;Acc:HGNC:6404]
ENSG00000185043	1.50748	4.87199	2.49953	0.0407374	0.956915	-4.32118	CIB1	protein_coding	calcium and integrin binding 1 [Source:HGNC Symbol;Acc:HGNC:16920]
ENSG00000116824	1.5071	-2.37471	0.508491	0.626607	0.966732	-4.59877	CD2	protein_coding	CD2 molecule [Source:HGNC Symbol;Acc:HGNC:1639]
ENSG00000177542	1.50631	2.70112	1.72031	0.128688	0.956915	-4.54168	SLC25A22	protein_coding	solute carrier family 25 member 22 [Source:HGNC Symbol;Acc:HGNC:19954]
ENSG00000253485	1.50593	-2.02304	0.537853	0.607207	0.964052	-4.59894	PCDHGA5	protein_coding	protocadherin gamma subfamily A, 5 [Source:HGNC Symbol;Acc:HGNC:8703]
ENSG00000173281	1.50359	4.1883	2.42682	0.0453383	0.956915	-4.38561	PPP1R3B	protein_coding	protein phosphatase 1 regulatory subunit 3B [Source:HGNC Symbol;Acc:HGNC:14942]
ENSG00000148219	1.50317	-1.01124	0.620386	0.554491	0.963978	-4.59947	ASTN2	protein_coding	astrotactin 2 [Source:HGNC Symbol;Acc:HGNC:17021]
ENSG00000179965	1.50117	-0.440879	0.736437	0.485207	0.961528	-4.59892	ZNF771	protein_coding	zinc finger protein 771 [Source:HGNC Symbol;Acc:HGNC:29653]
ENSG00000113396	1.50051	-0.769763	0.609336	0.561388	0.963978	-4.59991	SLC27A6	protein_coding	solute carrier family 27 member 6 [Source:HGNC Symbol;Acc:HGNC:11000]
ENSG00000144485	1.49993	0.658546	0.73802	0.484303	0.961528	-4.60062	HES6	protein_coding	hes family bHLH transcription factor 6 [Source:HGNC Symbol;Acc:HGNC:18254]
ENSG00000137288	1.49956	3.37696	1.1099	0.303407	0.956915	-4.58693	UQCC2	protein_coding	ubiquinol-cytochrome c reductase complex assembly factor 2 [Source:HGNC Symbol;Acc:HGNC:21237]
ENSG00000007944	1.49919	6.39194	1.66195	0.140106	0.956915	-4.43454	MYLIP	protein_coding	myosin regulatory light chain interacting protein [Source:HGNC Symbol;Acc:HGNC:21155]
ENSG00000142173	1.49889	-1.37023	0.576879	0.581938	0.964052	-4.59939	COL6A2	protein_coding	collagen type VI alpha 2 chain [Source:HGNC Symbol;Acc:HGNC:2212]
ENSG00000174996	1.49839	2.42123	0.864551	0.415687	0.956915	-4.60369	KLC2	protein_coding	kinesin light chain 2 [Source:HGNC Symbol;Acc:HGNC:20716]
ENSG00000101425	1.4965	-1.01302	0.451758	0.664993	0.973556	-4.60087	BPI	protein_coding	bactericidal permeability increasing protein [Source:HGNC Symbol;Acc:HGNC:1095]
ENSG00000161040	1.49593	2.73161	1.27193	0.243684	0.956915	-4.57635	FBXL13	protein_coding	F-box and leucine rich repeat protein 13 [Source:HGNC Symbol;Acc:HGNC:21658]
ENSG00000204634	1.49418	2.4316	1.24965	0.251254	0.956915	-4.58073	TBC1D8	protein_coding	TBC1 domain family member 8 [Source:HGNC Symbol;Acc:HGNC:17791]
ENSG00000090339	1.49338	5.0421	1.6497	0.14262	0.956915	-4.47535	ICAM1	protein_coding	intercellular adhesion molecule 1 [Source:HGNC Symbol;Acc:HGNC:5344]
ENSG00000130222	1.49264	-0.0941301	0.793601	0.453267	0.9595	-4.59853	GADD45G	protein_coding	growth arrest and DNA damage inducible gamma [Source:HGNC Symbol;Acc:HGNC:4097]
ENSG00000131188	1.49213	3.37194	1.26791	0.245034	0.956915	-4.57012	PRR7	protein_coding	proline rich 7, synaptic [Source:HGNC Symbol;Acc:HGNC:28130]
ENSG00000196263	1.4911	2.21949	1.37053	0.2125	0.956915	-4.57562	ZNF471	protein_coding	zinc finger protein 471 [Source:HGNC Symbol;Acc:HGNC:23226]
ENSG00000178719	1.49091	5.3073	1.88716	0.100734	0.956915	-4.41447	GRINA	protein_coding	glutamate ionotropic receptor NMDA type subunit associated protein 1 [Source:HGNC Symbol;Acc:HGNC:4589]
ENSG00000185669	1.49056	2.06924	1.0997	0.307537	0.956915	-4.59102	SNAI3	protein_coding	snail family transcriptional repressor 3 [Source:HGNC Symbol;Acc:HGNC:18411]
ENSG00000122986	1.48835	2.5063	1.46125	0.18697	0.956915	-4.56557	HVCN1	protein_coding	hydrogen voltage gated channel 1 [Source:HGNC Symbol;Acc:HGNC:28240]
ENSG00000184436	1.48827	3.04726	1.80134	0.114292	0.956915	-4.52285	THAP7	protein_coding	THAP domain containing 7 [Source:HGNC Symbol;Acc:HGNC:23190]
ENSG00000065268	1.48693	3.56986	2.06404	0.0775535	0.956915	-4.47155	WDR18	protein_coding	WD repeat domain 18 [Source:HGNC Symbol;Acc:HGNC:17956]
ENSG00000143878	1.48672	5.88138	2.16325	0.0669507	0.956915	-4.32189	RHOB	protein_coding	ras homolog family member B [Source:HGNC Symbol;Acc:HGNC:668]
ENSG00000099860	1.48504	5.53014	2.70475	0.0301794	0.956915	-4.22947	GADD45B	protein_coding	growth arrest and DNA damage inducible beta [Source:HGNC Symbol;Acc:HGNC:4096]
ENSG00000126522	1.48483	3.39908	0.914252	0.390735	0.956915	-4.60649	ASL	protein_coding	argininosuccinate lyase [Source:HGNC Symbol;Acc:HGNC:746]
ENSG00000140691	1.48462	5.71291	2.61331	0.0344809	0.956915	-4.23237	ARMC5	protein_coding	armadillo repeat containing 5 [Source:HGNC Symbol;Acc:HGNC:25781]
ENSG00000148335	1.4826	3.00444	1.75148	0.122958	0.956915	-4.52907	NTMT1	protein_coding	N-terminal Xaa-Pro-Lys N-methyltransferase 1 [Source:HGNC Symbol;Acc:HGNC:23373]
ENSG00000130518	1.48049	4.42209	2.17529	0.0657662	0.956915	-4.4067	IQCN	protein_coding	IQ motif containing N [Source:HGNC Symbol;Acc:HGNC:29350]
ENSG00000141985	1.47956	5.30821	1.9375	0.0935217	0.956915	-4.40335	SH3GL1	protein_coding	SH3 domain containing GRB2 like 1, endophilin A2 [Source:HGNC Symbol;Acc:HGNC:10830]
ENSG00000187134	1.47908	-0.987248	0.548695	0.600127	0.964052	-4.60015	AKR1C1	protein_coding	aldo-keto reductase family 1 member C1 [Source:HGNC Symbol;Acc:HGNC:384]
ENSG00000075651	1.47863	6.28814	3.04829	0.0184314	0.956915	-4.09228	PLD1	protein_coding	phospholipase D1 [Source:HGNC Symbol;Acc:HGNC:9067]
ENSG00000147174	1.47803	-0.141404	0.745833	0.479856	0.960955	-4.59917	GCNA	protein_coding	germ cell nuclear acidic peptidase [Source:HGNC Symbol;Acc:HGNC:15805]
ENSG00000147465	1.47647	3.74597	1.60915	0.151249	0.956915	-4.52136	STAR	protein_coding	steroidogenic acute regulatory protein [Source:HGNC Symbol;Acc:HGNC:11359]
ENSG00000100300	1.47569	6.04098	2.66331	0.032055	0.956915	-4.19528	TSPO	protein_coding	translocator protein [Source:HGNC Symbol;Acc:HGNC:1158]
ENSG00000125611	1.47498	1.88649	1.29693	0.235425	0.956915	-4.58266	CHCHD5	protein_coding	coiled-coil-helix-coiled-coil-helix domain containing 5 [Source:HGNC Symbol;Acc:HGNC:17840]
ENSG00000179630	1.47429	2.46553	1.15072	0.28732	0.956915	-4.58685	LACC1	protein_coding	laccase domain containing 1 [Source:HGNC Symbol;Acc:HGNC:26789]
ENSG00000178974	1.47393	5.88934	2.69216	0.0307367	0.956915	-4.20154	FBXO34	protein_coding	F-box protein 34 [Source:HGNC Symbol;Acc:HGNC:20201]
ENSG00000030582	1.4738	7.05039	2.61048	0.0346238	0.956915	-4.13439	GRN	protein_coding	granulin precursor [Source:HGNC Symbol;Acc:HGNC:4601]
ENSG00000109667	1.4732	2.68996	1.52141	0.171601	0.956915	-4.55752	SLC2A9	protein_coding	solute carrier family 2 member 9 [Source:HGNC Symbol;Acc:HGNC:13446]
ENSG00000225190	1.47174	-1.46709	0.62453	0.551917	0.963978	-4.59889	PLEKHM1	protein_coding	pleckstrin homology and RUN domain containing M1 [Source:HGNC Symbol;Acc:HGNC:29017]
ENSG00000140678	1.47122	6.80171	1.38862	0.207175	0.956915	-4.50799	ITGAX	protein_coding	integrin subunit alpha X [Source:HGNC Symbol;Acc:HGNC:6152]
ENSG00000104859	1.47028	5.2322	2.21213	0.0622726	0.956915	-4.34929	CLASRP	protein_coding	CLK4 associating serine/arginine rich protein [Source:HGNC Symbol;Acc:HGNC:17731]
ENSG00000269335	1.46858	3.19137	1.53909	0.167306	0.956915	-4.54438	IKBKG	protein_coding	inhibitor of nuclear factor kappa B kinase regulatory subunit gamma [Source:HGNC Symbol;Acc:HGNC:5961]
ENSG00000169100	1.46836	-0.579735	0.716664	0.496595	0.963978	-4.599	SLC25A6	protein_coding	solute carrier family 25 member 6 [Source:HGNC Symbol;Acc:HGNC:10992]
ENSG00000165917	1.46835	-1.1086	0.549435	0.599645	0.964052	-4.59996	RAPSN	protein_coding	receptor associated protein of the synapse [Source:HGNC Symbol;Acc:HGNC:9863]
ENSG00000115947	1.46652	4.57712	1.28371	0.239761	0.956915	-4.55545	ORC4	protein_coding	origin recognition complex subunit 4 [Source:HGNC Symbol;Acc:HGNC:8490]
ENSG00000197165	1.46623	-2.59798	0.530555	0.611998	0.964719	-4.59846	SULT1A2	protein_coding	sulfotransferase family 1A member 2 [Source:HGNC Symbol;Acc:HGNC:11454]
ENSG00000116147	1.4661	-2.36021	0.529483	0.612703	0.964719	-4.59867	TNR	protein_coding	tenascin R [Source:HGNC Symbol;Acc:HGNC:11953]
ENSG00000164081	1.46607	4.53947	1.75235	0.1228	0.956915	-4.47258	TEX264	protein_coding	testis expressed 264, ER-phagy receptor [Source:HGNC Symbol;Acc:HGNC:30247]
ENSG00000214413	1.46507	3.45796	1.24444	0.253054	0.956915	-4.57189	BBIP1	protein_coding	BBSome interacting protein 1 [Source:HGNC Symbol;Acc:HGNC:28093]
ENSG00000158109	1.46506	3.38786	2.06386	0.0775742	0.956915	-4.4812	TPRG1L	protein_coding	tumor protein p63 regulated 1 like [Source:HGNC Symbol;Acc:HGNC:27007]
ENSG00000221886	1.46465	-0.6338	0.598947	0.567919	0.964052	-4.60023	FAM200C	protein_coding	family with sequence similarity 200 member C [Source:HGNC Symbol;Acc:HGNC:30804]
ENSG00000166016	1.46445	4.12926	1.93551	0.0937959	0.956915	-4.46015	ABTB2	protein_coding	ankyrin repeat and BTB domain containing 2 [Source:HGNC Symbol;Acc:HGNC:23842]
ENSG00000004961	1.46442	2.41097	1.1468	0.288836	0.956915	-4.58733	HCCS	protein_coding	holocytochrome c synthase [Source:HGNC Symbol;Acc:HGNC:4837]
ENSG00000158050	1.46418	6.61351	1.47235	0.184044	0.956915	-4.4853	DUSP2	protein_coding	dual specificity phosphatase 2 [Source:HGNC Symbol;Acc:HGNC:3068]
ENSG00000162543	1.46366	-0.580502	0.537883	0.607187	0.964052	-4.60092	UBXN10	protein_coding	UBX domain protein 10 [Source:HGNC Symbol;Acc:HGNC:26354]
ENSG00000165506	1.46232	4.33914	2.45341	0.0435969	0.956915	-4.37035	DNAAF2	protein_coding	dynein axonemal assembly factor 2 [Source:HGNC Symbol;Acc:HGNC:20188]
ENSG00000182791	1.46196	-0.285409	0.617576	0.55624	0.963978	-4.60061	CCDC87	protein_coding	coiled-coil domain containing 87 [Source:HGNC Symbol;Acc:HGNC:25579]
ENSG00000171703	1.46156	3.12073	1.82361	0.110613	0.956915	-4.51796	TCEA2	protein_coding	transcription elongation factor A2 [Source:HGNC Symbol;Acc:HGNC:11614]
ENSG00000170873	1.46063	1.25057	1.06303	0.322764	0.956915	-4.59352	MTSS1	protein_coding	MTSS I-BAR domain containing 1 [Source:HGNC Symbol;Acc:HGNC:20443]
ENSG00000264522	1.45938	-1.71665	0.550533	0.59893	0.964052	-4.59918	OTUD7B	protein_coding	OTU deubiquitinase 7B [Source:HGNC Symbol;Acc:HGNC:16683]
ENSG00000167770	1.45934	5.35657	2.48987	0.0413199	0.956915	-4.28515	OTUB1	protein_coding	OTU deubiquitinase, ubiquitin aldehyde binding 1 [Source:HGNC Symbol;Acc:HGNC:23077]
ENSG00000083290	1.45776	1.46931	0.972233	0.363054	0.956915	-4.59631	ULK2	protein_coding	unc-51 like autophagy activating kinase 2 [Source:HGNC Symbol;Acc:HGNC:13480]
ENSG00000159228	1.45764	1.36225	0.890755	0.40239	0.956915	-4.59861	CBR1	protein_coding	carbonyl reductase 1 [Source:HGNC Symbol;Acc:HGNC:1548]
ENSG00000169245	1.45701	0.104056	0.570998	0.585707	0.964052	-4.60194	CXCL10	protein_coding	C-X-C motif chemokine ligand 10 [Source:HGNC Symbol;Acc:HGNC:10637]
ENSG00000122592	1.45665	4.19819	2.48038	0.0419004	0.956915	-4.37758	HOXA7	protein_coding	homeobox A7 [Source:HGNC Symbol;Acc:HGNC:5108]
ENSG00000107554	1.45587	5.24779	2.77413	0.0272911	0.956915	-4.24197	DNMBP	protein_coding	dynamin binding protein [Source:HGNC Symbol;Acc:HGNC:30373]
ENSG00000186174	1.45577	3.40215	1.21826	0.262261	0.956915	-4.57526	BCL9L	protein_coding	BCL9 like [Source:HGNC Symbol;Acc:HGNC:23688]
ENSG00000271605	1.45539	4.10525	1.70148	0.132273	0.956915	-4.49672	MILR1	protein_coding	mast cell immunoglobulin like receptor 1 [Source:HGNC Symbol;Acc:HGNC:27570]
ENSG00000121486	1.45538	3.28978	1.00515	0.348018	0.956915	-4.59734	TRMT1L	protein_coding	tRNA methyltransferase 1 like [Source:HGNC Symbol;Acc:HGNC:16782]
ENSG00000145335	1.45252	4.59334	2.06536	0.0774013	0.956915	-4.41485	SNCA	protein_coding	synuclein alpha [Source:HGNC Symbol;Acc:HGNC:11138]
ENSG00000165449	1.45237	1.94335	1.21987	0.261686	0.956915	-4.58582	SLC16A9	protein_coding	solute carrier family 16 member 9 [Source:HGNC Symbol;Acc:HGNC:23520]
ENSG00000124802	1.45157	1.0742	0.52483	0.615771	0.964796	-4.60582	EEF1E1	protein_coding	eukaryotic translation elongation factor 1 epsilon 1 [Source:HGNC Symbol;Acc:HGNC:3212]
ENSG00000049323	1.45155	4.49557	1.78098	0.117756	0.956915	-4.46921	LTBP1	protein_coding	latent transforming growth factor beta binding protein 1 [Source:HGNC Symbol;Acc:HGNC:6714]
ENSG00000155368	1.45039	6.64941	3.19545	0.0149854	0.956915	-4.02751	DBI	protein_coding	diazepam binding inhibitor, acyl-CoA binding protein [Source:HGNC Symbol;Acc:HGNC:2690]
ENSG00000116741	1.44992	4.99934	1.31117	0.230828	0.956915	-4.54592	RGS2	protein_coding	regulator of G protein signaling 2 [Source:HGNC Symbol;Acc:HGNC:9998]
ENSG00000013364	1.44986	6.2361	2.04897	0.0793032	0.956915	-4.33266	MVP	protein_coding	major vault protein [Source:HGNC Symbol;Acc:HGNC:7531]
ENSG00000006704	1.4498	-0.702478	0.589754	0.573735	0.964052	-4.60021	GTF2IRD1	protein_coding	GTF2I repeat domain containing 1 [Source:HGNC Symbol;Acc:HGNC:4661]
ENSG00000176014	1.44824	5.1867	1.20661	0.266449	0.956915	-4.56573	TUBB6	protein_coding	tubulin beta 6 class V [Source:HGNC Symbol;Acc:HGNC:20776]
ENSG00000124787	1.4481	1.24452	0.512754	0.62377	0.966478	-4.60695	RPP40	protein_coding	ribonuclease P/MRP subunit p40 [Source:HGNC Symbol;Acc:HGNC:20992]
ENSG00000168612	1.44508	3.88903	2.2235	0.0612329	0.956915	-4.43336	ZSWIM1	protein_coding	zinc finger SWIM-type containing 1 [Source:HGNC Symbol;Acc:HGNC:16155]
ENSG00000254901	1.44481	1.31794	1.05985	0.324117	0.956915	-4.59357	BORCS8	protein_coding	BLOC-1 related complex subunit 8 [Source:HGNC Symbol;Acc:HGNC:37247]
ENSG00000131435	1.44462	-0.85819	0.528323	0.613468	0.964719	-4.60053	PDLIM4	protein_coding	PDZ and LIM domain 4 [Source:HGNC Symbol;Acc:HGNC:16501]
ENSG00000168389	1.44445	2.51769	1.53159	0.169116	0.956915	-4.56044	MFSD2A	protein_coding	MFSD2 lysolipid transporter A, lysophospholipid [Source:HGNC Symbol;Acc:HGNC:25897]
ENSG00000167323	1.44398	5.98024	2.92232	0.0220509	0.956915	-4.14668	STIM1	protein_coding	stromal interaction molecule 1 [Source:HGNC Symbol;Acc:HGNC:11386]
ENSG00000153395	1.44395	-0.778023	0.713776	0.498274	0.963978	-4.5988	LPCAT1	protein_coding	lysophosphatidylcholine acyltransferase 1 [Source:HGNC Symbol;Acc:HGNC:25718]
ENSG00000142303	1.44002	1.57499	1.11335	0.302018	0.956915	-4.59149	ADAMTS10	protein_coding	ADAM metallopeptidase with thrombospondin type 1 motif 10 [Source:HGNC Symbol;Acc:HGNC:13201]
ENSG00000179528	1.43866	-1.15264	0.586367	0.575886	0.964052	-4.59959	LBX2	protein_coding	ladybird homeobox 2 [Source:HGNC Symbol;Acc:HGNC:15525]
ENSG00000151726	1.43781	7.09152	3.5767	0.00888576	0.956915	-3.90893	ACSL1	protein_coding	acyl-CoA synthetase long chain family member 1 [Source:HGNC Symbol;Acc:HGNC:3569]
ENSG00000187566	1.43763	-1.24624	0.589327	0.574005	0.964052	-4.59944	NHLRC1	protein_coding	NHL repeat containing E3 ubiquitin protein ligase 1 [Source:HGNC Symbol;Acc:HGNC:21576]
ENSG00000169379	1.43714	2.06285	0.885936	0.404812	0.956915	-4.60083	ARL13B	protein_coding	ADP ribosylation factor like GTPase 13B [Source:HGNC Symbol;Acc:HGNC:25419]
ENSG00000180902	1.43677	5.04576	1.76251	0.120987	0.956915	-4.45168	D2HGDH	protein_coding	D-2-hydroxyglutarate dehydrogenase [Source:HGNC Symbol;Acc:HGNC:28358]
ENSG00000103313	1.43583	-1.12086	0.46067	0.658887	0.971582	-4.60063	MEFV	protein_coding	MEFV innate immunity regulator, pyrin [Source:HGNC Symbol;Acc:HGNC:6998]
ENSG00000122390	1.43555	4.43981	2.10507	0.0729791	0.956915	-4.41696	NAA60	protein_coding	N-alpha-acetyltransferase 60, NatF catalytic subunit [Source:HGNC Symbol;Acc:HGNC:25875]
ENSG00000254726	1.43523	-1.37414	0.579182	0.580465	0.964052	-4.59937	MEX3A	protein_coding	mex-3 RNA binding family member A [Source:HGNC Symbol;Acc:HGNC:33482]
ENSG00000131591	1.43429	2.37445	1.11664	0.3007	0.956915	-4.58929	C1orf159	protein_coding	chromosome 1 open reading frame 159 [Source:HGNC Symbol;Acc:HGNC:26062]
ENSG00000268350	1.43378	-1.11361	0.590361	0.57335	0.964052	-4.59961	FAM156A	protein_coding	family with sequence similarity 156 member A [Source:HGNC Symbol;Acc:HGNC:30114]
ENSG00000181894	1.43337	4.24882	1.25088	0.250832	0.956915	-4.56395	ZNF329	protein_coding	zinc finger protein 329 [Source:HGNC Symbol;Acc:HGNC:14209]
ENSG00000102886	1.43321	-1.46709	0.559567	0.593073	0.964052	-4.59941	GDPD3	protein_coding	glycerophosphodiester phosphodiesterase domain containing 3 [Source:HGNC Symbol;Acc:HGNC:28638]
ENSG00000089163	1.43276	-1.08861	0.585037	0.576732	0.964052	-4.59969	SIRT4	protein_coding	sirtuin 4 [Source:HGNC Symbol;Acc:HGNC:14932]
ENSG00000174917	1.4326	3.69167	2.10632	0.0728439	0.956915	-4.45986	MICOS13	protein_coding	mitochondrial contact site and cristae organizing system subunit 13 [Source:HGNC Symbol;Acc:HGNC:33702]
ENSG00000172339	1.43185	-0.217584	0.569448	0.586703	0.964052	-4.60128	ALG14	protein_coding	ALG14 UDP-N-acetylglucosaminyltransferase subunit [Source:HGNC Symbol;Acc:HGNC:28287]
ENSG00000197122	1.4306	2.34483	0.966556	0.365697	0.956915	-4.59786	SRC	protein_coding	SRC proto-oncogene, non-receptor tyrosine kinase [Source:HGNC Symbol;Acc:HGNC:11283]
ENSG00000123159	1.42972	2.11044	1.17874	0.276692	0.956915	-4.58694	GIPC1	protein_coding	GIPC PDZ domain containing family member 1 [Source:HGNC Symbol;Acc:HGNC:1226]
ENSG00000181315	1.42873	1.47457	0.896694	0.39942	0.956915	-4.59866	ZNF322	protein_coding	zinc finger protein 322 [Source:HGNC Symbol;Acc:HGNC:23640]
ENSG00000112874	1.42795	-0.00752145	0.544997	0.602536	0.964052	-4.602	NUDT12	protein_coding	nudix hydrolase 12 [Source:HGNC Symbol;Acc:HGNC:18826]
ENSG00000106077	1.42662	1.97065	1.2702	0.244265	0.956915	-4.58327	ABHD11	protein_coding	abhydrolase domain containing 11 [Source:HGNC Symbol;Acc:HGNC:16407]
ENSG00000013306	1.42558	5.57898	2.46673	0.0427501	0.956915	-4.27311	SLC25A39	protein_coding	solute carrier family 25 member 39 [Source:HGNC Symbol;Acc:HGNC:24279]
ENSG00000123154	1.42507	2.46975	1.20033	0.268726	0.956915	-4.58363	WDR83	protein_coding	WD repeat domain 83 [Source:HGNC Symbol;Acc:HGNC:32672]
ENSG00000162620	1.42403	-1.34574	0.571896	0.585131	0.964052	-4.59946	LRRIQ3	protein_coding	leucine rich repeats and IQ motif containing 3 [Source:HGNC Symbol;Acc:HGNC:28318]
ENSG00000167565	1.42384	3.7424	2.02366	0.0823322	0.956915	-4.46734	SERTAD3	protein_coding	SERTA domain containing 3 [Source:HGNC Symbol;Acc:HGNC:17931]
ENSG00000169429	1.42335	9.40672	2.71898	0.0295621	0.956915	-4.03305	CXCL8	protein_coding	C-X-C motif chemokine ligand 8 [Source:HGNC Symbol;Acc:HGNC:6025]
ENSG00000185862	1.42303	5.49575	2.48693	0.0414989	0.956915	-4.27514	EVI2B	protein_coding	ecotropic viral integration site 2B [Source:HGNC Symbol;Acc:HGNC:3500]
ENSG00000198945	1.422	4.12572	2.1548	0.0677944	0.956915	-4.42804	L3MBTL3	protein_coding	L3MBTL histone methyl-lysine binding protein 3 [Source:HGNC Symbol;Acc:HGNC:23035]
ENSG00000165804	1.42171	3.88843	1.26039	0.247579	0.956915	-4.56588	ZNF219	protein_coding	zinc finger protein 219 [Source:HGNC Symbol;Acc:HGNC:13011]
ENSG00000243156	1.42148	3.86875	1.11089	0.303006	0.956915	-4.58579	MICAL3	protein_coding	microtubule associated monooxygenase, calponin and LIM domain containing 3 [Source:HGNC Symbol;Acc:HGNC:24694]
ENSG00000176927	1.41991	-0.158924	0.556316	0.595177	0.964052	-4.60155	EFCAB5	protein_coding	EF-hand calcium binding domain 5 [Source:HGNC Symbol;Acc:HGNC:24801]
ENSG00000163629	1.41881	-1.22502	0.540366	0.605562	0.964052	-4.59987	PTPN13	protein_coding	protein tyrosine phosphatase non-receptor type 13 [Source:HGNC Symbol;Acc:HGNC:9646]
ENSG00000078902	1.41625	4.13789	1.91643	0.0964769	0.956915	-4.46262	TOLLIP	protein_coding	toll interacting protein [Source:HGNC Symbol;Acc:HGNC:16476]
ENSG00000111859	1.41562	3.5058	1.50367	0.17601	0.956915	-4.54094	NEDD9	protein_coding	neural precursor cell expressed, developmentally down-regulated 9 [Source:HGNC Symbol;Acc:HGNC:7733]
ENSG00000125844	1.4149	6.70334	2.55641	0.0374746	0.956915	-4.1713	RRBP1	protein_coding	ribosome binding protein 1 [Source:HGNC Symbol;Acc:HGNC:10448]
ENSG00000107551	1.4135	4.713	2.05666	0.0784049	0.956915	-4.40974	RASSF4	protein_coding	Ras association domain family member 4 [Source:HGNC Symbol;Acc:HGNC:20793]
ENSG00000111254	1.41333	-1.42195	0.578099	0.581158	0.964052	-4.59932	AKAP3	protein_coding	A-kinase anchoring protein 3 [Source:HGNC Symbol;Acc:HGNC:373]
ENSG00000175556	1.41311	2.75564	1.63742	0.145184	0.956915	-4.54669	LONRF3	protein_coding	LON peptidase N-terminal domain and ring finger 3 [Source:HGNC Symbol;Acc:HGNC:21152]
ENSG00000160293	1.41297	2.57649	1.5248	0.170769	0.956915	-4.5597	VAV2	protein_coding	vav guanine nucleotide exchange factor 2 [Source:HGNC Symbol;Acc:HGNC:12658]
ENSG00000158201	1.41286	4.14989	1.86663	0.103828	0.956915	-4.46966	ABHD3	protein_coding	abhydrolase domain containing 3, phospholipase [Source:HGNC Symbol;Acc:HGNC:18718]
ENSG00000089692	1.41109	1.76788	0.919019	0.388401	0.956915	-4.59857	LAG3	protein_coding	lymphocyte activating 3 [Source:HGNC Symbol;Acc:HGNC:6476]
ENSG00000148218	1.41079	4.15764	1.54425	0.166072	0.956915	-4.51952	ALAD	protein_coding	aminolevulinate dehydratase [Source:HGNC Symbol;Acc:HGNC:395]
ENSG00000146005	1.4101	-0.992979	0.56669	0.588477	0.964052	-4.59998	PSD2	protein_coding	pleckstrin and Sec7 domain containing 2 [Source:HGNC Symbol;Acc:HGNC:19092]
ENSG00000078399	1.40991	6.21114	2.85821	0.0241746	0.956915	-4.13877	HOXA9	protein_coding	homeobox A9 [Source:HGNC Symbol;Acc:HGNC:5109]
ENSG00000136383	1.4069	-1.54368	0.550875	0.598708	0.964052	-4.59938	ALPK3	protein_coding	alpha kinase 3 [Source:HGNC Symbol;Acc:HGNC:17574]
ENSG00000213906	1.4067	2.90552	1.65589	0.141345	0.956915	-4.54085	LTB4R2	protein_coding	leukotriene B4 receptor 2 [Source:HGNC Symbol;Acc:HGNC:19260]
ENSG00000165702	1.40657	2.2102	1.32557	0.22626	0.956915	-4.57828	GFI1B	protein_coding	growth factor independent 1B transcriptional repressor [Source:HGNC Symbol;Acc:HGNC:4238]
ENSG00000173581	1.40602	2.21	1.08702	0.312735	0.956915	-4.59137	CCDC106	protein_coding	coiled-coil domain containing 106 [Source:HGNC Symbol;Acc:HGNC:30181]
ENSG00000165060	1.40395	3.20705	1.06336	0.322626	0.956915	-4.59176	FXN	protein_coding	frataxin [Source:HGNC Symbol;Acc:HGNC:3951]
ENSG00000099875	1.40329	6.43769	2.59955	0.0351816	0.956915	-4.17925	MKNK2	protein_coding	MAPK interacting serine/threonine kinase 2 [Source:HGNC Symbol;Acc:HGNC:7111]
ENSG00000149577	1.40296	4.21302	1.73285	0.126353	0.956915	-4.48801	SIDT2	protein_coding	SID1 transmembrane family member 2 [Source:HGNC Symbol;Acc:HGNC:24272]
ENSG00000136877	1.40171	5.76449	2.87147	0.0237185	0.956915	-4.17664	FPGS	protein_coding	folylpolyglutamate synthase [Source:HGNC Symbol;Acc:HGNC:3824]
ENSG00000115423	1.40136	0.847423	0.499044	0.632918	0.967822	-4.60519	DNAH6	protein_coding	dynein axonemal heavy chain 6 [Source:HGNC Symbol;Acc:HGNC:2951]
ENSG00000158717	1.40073	5.73655	1.81634	0.111802	0.956915	-4.41384	RNF166	protein_coding	ring finger protein 166 [Source:HGNC Symbol;Acc:HGNC:28856]
ENSG00000181544	1.39978	1.45197	0.486209	0.641545	0.968847	-4.60882	FANCB	protein_coding	FA complementation group B [Source:HGNC Symbol;Acc:HGNC:3583]
ENSG00000179820	1.39913	8.23292	2.00095	0.0851468	0.956915	-4.28358	MYADM	protein_coding	myeloid associated differentiation marker [Source:HGNC Symbol;Acc:HGNC:7544]
ENSG00000153707	1.39729	-1.22502	0.510245	0.625439	0.966732	-4.6001	PTPRD	protein_coding	protein tyrosine phosphatase receptor type D [Source:HGNC Symbol;Acc:HGNC:9668]
ENSG00000196313	1.39724	5.60638	2.66006	0.0322074	0.956915	-4.2317	POM121	protein_coding	POM121 transmembrane nucleoporin [Source:HGNC Symbol;Acc:HGNC:19702]
ENSG00000198517	1.39695	5.75676	1.40852	0.201455	0.956915	-4.51483	MAFK	protein_coding	MAF bZIP transcription factor K [Source:HGNC Symbol;Acc:HGNC:6782]
ENSG00000163947	1.39521	5.07045	1.95057	0.0917321	0.956915	-4.41175	ARHGEF3	protein_coding	Rho guanine nucleotide exchange factor 3 [Source:HGNC Symbol;Acc:HGNC:683]
ENSG00000173846	1.3947	6.34097	2.03082	0.0814643	0.956915	-4.33267	PLK3	protein_coding	polo like kinase 3 [Source:HGNC Symbol;Acc:HGNC:2154]
ENSG00000117984	1.39453	5.98598	2.34034	0.051511	0.956915	-4.27308	CTSD	protein_coding	cathepsin D [Source:HGNC Symbol;Acc:HGNC:2529]
ENSG00000107872	1.39438	2.89848	1.37832	0.210191	0.956915	-4.56545	FBXL15	protein_coding	F-box and leucine rich repeat protein 15 [Source:HGNC Symbol;Acc:HGNC:28155]
ENSG00000163328	1.39412	-0.756403	0.569791	0.586482	0.964052	-4.60032	GPR155	protein_coding	G protein-coupled receptor 155 [Source:HGNC Symbol;Acc:HGNC:22951]
ENSG00000176842	1.39398	3.07327	0.868206	0.413814	0.956915	-4.60808	IRX5	protein_coding	iroquois homeobox 5 [Source:HGNC Symbol;Acc:HGNC:14361]
ENSG00000130821	1.39211	1.58104	0.864373	0.415778	0.956915	-4.59992	SLC6A8	protein_coding	solute carrier family 6 member 8 [Source:HGNC Symbol;Acc:HGNC:11055]
ENSG00000148180	1.39197	7.70379	2.61015	0.0346403	0.956915	-4.1006	GSN	protein_coding	gelsolin [Source:HGNC Symbol;Acc:HGNC:4620]
ENSG00000088387	1.39064	-2.17103	0.466237	0.655088	0.971426	-4.5992	DOCK9	protein_coding	dedicator of cytokinesis 9 [Source:HGNC Symbol;Acc:HGNC:14132]
ENSG00000124466	1.38791	-1.49054	0.462758	0.657461	0.971426	-4.60005	LYPD3	protein_coding	LY6/PLAUR domain containing 3 [Source:HGNC Symbol;Acc:HGNC:24880]
ENSG00000170545	1.38674	-1.11361	0.52903	0.613002	0.964719	-4.60012	SMAGP	protein_coding	small cell adhesion glycoprotein [Source:HGNC Symbol;Acc:HGNC:26918]
ENSG00000112902	1.38672	0.0204594	0.465473	0.655608	0.971426	-4.60293	SEMA5A	protein_coding	semaphorin 5A [Source:HGNC Symbol;Acc:HGNC:10736]
ENSG00000139190	1.38593	3.90355	2.21181	0.0623024	0.956915	-4.43395	VAMP1	protein_coding	vesicle associated membrane protein 1 [Source:HGNC Symbol;Acc:HGNC:12642]
ENSG00000149489	1.38525	-1.4999	0.56584	0.589024	0.964052	-4.59932	ROM1	protein_coding	retinal outer segment membrane protein 1 [Source:HGNC Symbol;Acc:HGNC:10254]
ENSG00000185585	1.38492	0.699878	0.507078	0.627549	0.966797	-4.6045	OLFML2A	protein_coding	olfactomedin like 2A [Source:HGNC Symbol;Acc:HGNC:27270]
ENSG00000161642	1.38376	3.20439	1.41019	0.200981	0.956915	-4.55738	ZNF385A	protein_coding	zinc finger protein 385A [Source:HGNC Symbol;Acc:HGNC:17521]
ENSG00000228672	1.38252	1.08517	0.940105	0.378203	0.956915	-4.59689	PROB1	protein_coding	proline rich basic protein 1 [Source:HGNC Symbol;Acc:HGNC:41906]
ENSG00000197056	1.38217	2.81814	0.615968	0.557242	0.963978	-4.62155	ZMYM1	protein_coding	zinc finger MYM-type containing 1 [Source:HGNC Symbol;Acc:HGNC:26253]
ENSG00000156853	1.38115	4.05029	2.26841	0.0572931	0.956915	-4.41698	ZNF689	protein_coding	zinc finger protein 689 [Source:HGNC Symbol;Acc:HGNC:25173]
ENSG00000139112	1.37968	5.40958	2.72655	0.029239	0.956915	-4.23592	GABARAPL1	protein_coding	GABA type A receptor associated protein like 1 [Source:HGNC Symbol;Acc:HGNC:4068]
ENSG00000115414	1.37782	-1.27663	0.527357	0.614104	0.964719	-4.5999	FN1	protein_coding	fibronectin 1 [Source:HGNC Symbol;Acc:HGNC:3778]
ENSG00000165029	1.37765	5.28813	2.11121	0.0723176	0.956915	-4.36693	ABCA1	protein_coding	ATP binding cassette subfamily A member 1 [Source:HGNC Symbol;Acc:HGNC:29]
ENSG00000197653	1.37721	2.08251	1.04325	0.331228	0.956915	-4.59372	DNAH10	protein_coding	dynein axonemal heavy chain 10 [Source:HGNC Symbol;Acc:HGNC:2941]
ENSG00000157017	1.37706	2.73272	1.43781	0.193289	0.956915	-4.56327	GHRL	protein_coding	ghrelin and obestatin prepropeptide [Source:HGNC Symbol;Acc:HGNC:18129]
ENSG00000205269	1.37705	4.25515	1.37622	0.210811	0.956915	-4.54411	TMEM170B	protein_coding	transmembrane protein 170B [Source:HGNC Symbol;Acc:HGNC:34244]
ENSG00000162148	1.37641	1.07112	0.94336	0.376647	0.956915	-4.59679	PPP1R32	protein_coding	protein phosphatase 1 regulatory subunit 32 [Source:HGNC Symbol;Acc:HGNC:28869]
ENSG00000087074	1.37623	9.25797	2.71927	0.0295497	0.956915	-4.03468	PPP1R15A	protein_coding	protein phosphatase 1 regulatory subunit 15A [Source:HGNC Symbol;Acc:HGNC:14375]
ENSG00000123360	1.37528	3.49021	1.91393	0.0968338	0.956915	-4.49293	PDE1B	protein_coding	phosphodiesterase 1B [Source:HGNC Symbol;Acc:HGNC:8775]
ENSG00000160445	1.37521	5.23635	2.35917	0.0500972	0.956915	-4.31959	ZER1	protein_coding	zyg-11 related cell cycle regulator [Source:HGNC Symbol;Acc:HGNC:30960]
ENSG00000177025	1.37443	-1.6296	0.539485	0.606138	0.964052	-4.59936	C19orf18	protein_coding	chromosome 19 open reading frame 18 [Source:HGNC Symbol;Acc:HGNC:28642]
ENSG00000155530	1.3744	-0.358708	0.526972	0.614358	0.964719	-4.60145	LRGUK	protein_coding	leucine rich repeats and guanylate kinase domain containing [Source:HGNC Symbol;Acc:HGNC:21964]
ENSG00000183734	1.37411	0.597319	0.747723	0.478784	0.960955	-4.60032	ASCL2	protein_coding	achaete-scute family bHLH transcription factor 2 [Source:HGNC Symbol;Acc:HGNC:739]
ENSG00000167604	1.3726	6.3048	1.32428	0.226666	0.956915	-4.53071	NFKBID	protein_coding	NFKB inhibitor delta [Source:HGNC Symbol;Acc:HGNC:15671]
ENSG00000088826	1.3713	4.39187	1.89878	0.0990225	0.956915	-4.45355	SMOX	protein_coding	spermine oxidase [Source:HGNC Symbol;Acc:HGNC:15862]
ENSG00000183397	1.37107	-0.708187	0.645946	0.538732	0.963978	-4.59963	TEKTIP1	protein_coding	tektin bundle interacting protein 1 [Source:HGNC Symbol;Acc:HGNC:34496]
ENSG00000119522	1.37018	5.56145	2.03135	0.0814003	0.956915	-4.37005	DENND1A	protein_coding	DENN domain containing 1A [Source:HGNC Symbol;Acc:HGNC:29324]
ENSG00000132017	1.37015	4.85088	1.60286	0.15263	0.956915	-4.49044	DCAF15	protein_coding	DDB1 and CUL4 associated factor 15 [Source:HGNC Symbol;Acc:HGNC:25095]
ENSG00000165233	1.36972	5.95018	2.69796	0.0304785	0.956915	-4.19528	CARD19	protein_coding	caspase recruitment domain family member 19 [Source:HGNC Symbol;Acc:HGNC:28148]
ENSG00000184205	1.36955	5.15711	1.92879	0.0947318	0.956915	-4.41217	TSPYL2	protein_coding	TSPY like 2 [Source:HGNC Symbol;Acc:HGNC:24358]
ENSG00000142961	1.36889	4.237	2.23804	0.0599281	0.956915	-4.40894	MOB3C	protein_coding	MOB kinase activator 3C [Source:HGNC Symbol;Acc:HGNC:29800]
ENSG00000179598	1.36883	0.406921	0.514598	0.622546	0.965894	-4.60342	PLD6	protein_coding	phospholipase D family member 6 [Source:HGNC Symbol;Acc:HGNC:30447]
ENSG00000167077	1.36642	2.80704	1.61154	0.150727	0.956915	-4.54743	MEI1	protein_coding	meiotic double-stranded break formation protein 1 [Source:HGNC Symbol;Acc:HGNC:28613]
ENSG00000118939	1.3654	1.4259	0.724114	0.492284	0.961528	-4.60334	UCHL3	protein_coding	ubiquitin C-terminal hydrolase L3 [Source:HGNC Symbol;Acc:HGNC:12515]
ENSG00000187753	1.36473	-1.42806	0.558822	0.593555	0.964052	-4.59946	C9orf153	protein_coding	chromosome 9 open reading frame 153 [Source:HGNC Symbol;Acc:HGNC:31456]
ENSG00000136250	1.36379	4.36991	2.23473	0.0602229	0.956915	-4.40074	AOAH	protein_coding	acyloxyacyl hydrolase [Source:HGNC Symbol;Acc:HGNC:548]
ENSG00000181284	1.36333	2.29628	1.11245	0.302378	0.956915	-4.58977	TMEM102	protein_coding	transmembrane protein 102 [Source:HGNC Symbol;Acc:HGNC:26722]
ENSG00000155893	1.35953	-0.325645	0.535486	0.608758	0.964052	-4.60143	PXYLP1	protein_coding	2-phosphoxylose phosphatase 1 [Source:HGNC Symbol;Acc:HGNC:26303]
ENSG00000161847	1.35885	4.54435	1.3956	0.205151	0.956915	-4.53618	RAVER1	protein_coding	ribonucleoprotein, PTB binding 1 [Source:HGNC Symbol;Acc:HGNC:30296]
ENSG00000162542	1.35796	4.07023	1.84967	0.106454	0.956915	-4.4757	TMCO4	protein_coding	transmembrane and coiled-coil domains 4 [Source:HGNC Symbol;Acc:HGNC:27393]
ENSG00000176371	1.3575	3.42922	1.75172	0.122913	0.956915	-4.51406	ZSCAN2	protein_coding	zinc finger and SCAN domain containing 2 [Source:HGNC Symbol;Acc:HGNC:20994]
ENSG00000100092	1.35538	3.7066	1.69478	0.13357	0.956915	-4.51133	SH3BP1	protein_coding	SH3 domain binding protein 1 [Source:HGNC Symbol;Acc:HGNC:10824]
ENSG00000049089	1.35438	4.45836	1.72519	0.127775	0.956915	-4.48033	COL9A2	protein_coding	collagen type IX alpha 2 chain [Source:HGNC Symbol;Acc:HGNC:2218]
ENSG00000187024	1.35429	0.954144	0.895048	0.400242	0.956915	-4.59786	PTRH1	protein_coding	peptidyl-tRNA hydrolase 1 homolog [Source:HGNC Symbol;Acc:HGNC:27039]
ENSG00000197046	1.35328	1.73094	1.01167	0.345102	0.956915	-4.59509	SIGLEC15	protein_coding	sialic acid binding Ig like lectin 15 [Source:HGNC Symbol;Acc:HGNC:27596]
ENSG00000183963	1.35324	1.15877	0.883952	0.405812	0.956915	-4.59842	SMTN	protein_coding	smoothelin [Source:HGNC Symbol;Acc:HGNC:11126]
ENSG00000231256	1.3531	-1.31862	0.554291	0.59649	0.964052	-4.59964	CFAP97D1	protein_coding	CFAP97 domain containing 1 [Source:HGNC Symbol;Acc:HGNC:37241]
ENSG00000169692	1.35303	4.51083	2.04609	0.0796427	0.956915	-4.42275	AGPAT2	protein_coding	1-acylglycerol-3-phosphate O-acyltransferase 2 [Source:HGNC Symbol;Acc:HGNC:325]
ENSG00000174428	1.3514	2.58264	1.30895	0.231538	0.956915	-4.57521	GTF2IRD2B	protein_coding	GTF2I repeat domain containing 2B [Source:HGNC Symbol;Acc:HGNC:33125]
ENSG00000044446	1.35071	6.6696	3.2418	0.0140479	0.956915	-4.0161	PHKA2	protein_coding	phosphorylase kinase regulatory subunit alpha 2 [Source:HGNC Symbol;Acc:HGNC:8926]
ENSG00000163689	1.35058	-0.219787	0.537212	0.607627	0.964052	-4.60163	CFAP20DC	protein_coding	CFAP20 domain containing [Source:HGNC Symbol;Acc:HGNC:24763]
ENSG00000176531	1.35021	2.55723	1.38659	0.207766	0.956915	-4.57	PHLDB3	protein_coding	pleckstrin homology like domain family B member 3 [Source:HGNC Symbol;Acc:HGNC:30499]
ENSG00000177989	1.34892	2.86279	1.49264	0.178802	0.956915	-4.55618	ODF3B	protein_coding	outer dense fiber of sperm tails 3B [Source:HGNC Symbol;Acc:HGNC:34388]
ENSG00000128606	1.34834	-0.924231	0.54494	0.602573	0.964052	-4.60028	LRRC17	protein_coding	leucine rich repeat containing 17 [Source:HGNC Symbol;Acc:HGNC:16895]
ENSG00000197279	1.34505	3.56665	1.45035	0.189886	0.956915	-4.54606	ZNF165	protein_coding	zinc finger protein 165 [Source:HGNC Symbol;Acc:HGNC:12953]
ENSG00000063854	1.34175	3.65347	2.00225	0.0849826	0.956915	-4.47461	HAGH	protein_coding	hydroxyacylglutathione hydrolase [Source:HGNC Symbol;Acc:HGNC:4805]
ENSG00000197016	1.3414	2.16448	1.26521	0.245946	0.956915	-4.58204	ZNF470	protein_coding	zinc finger protein 470 [Source:HGNC Symbol;Acc:HGNC:22220]
ENSG00000099817	1.33823	5.08698	2.68784	0.0309305	0.956915	-4.27119	POLR2E	protein_coding	RNA polymerase II, I and III subunit E [Source:HGNC Symbol;Acc:HGNC:9192]
ENSG00000153443	1.33787	3.84389	1.86761	0.103678	0.956915	-4.483	UBALD1	protein_coding	UBA like domain containing 1 [Source:HGNC Symbol;Acc:HGNC:29576]
ENSG00000181938	1.33689	0.912001	0.48171	0.644583	0.968847	-4.60573	GINS3	protein_coding	GINS complex subunit 3 [Source:HGNC Symbol;Acc:HGNC:25851]
ENSG00000156804	1.33601	2.20763	0.963125	0.367301	0.956915	-4.59772	FBXO32	protein_coding	F-box protein 32 [Source:HGNC Symbol;Acc:HGNC:16731]
ENSG00000180871	1.33551	-0.94751	0.537186	0.607644	0.964052	-4.60031	CXCR2	protein_coding	C-X-C motif chemokine receptor 2 [Source:HGNC Symbol;Acc:HGNC:6027]
ENSG00000067082	1.33545	9.85223	2.7896	0.0266877	0.956915	-4.00716	KLF6	protein_coding	KLF transcription factor 6 [Source:HGNC Symbol;Acc:HGNC:2235]
ENSG00000068120	1.33375	4.49065	2.15021	0.0682563	0.956915	-4.40655	COASY	protein_coding	Coenzyme A synthase [Source:HGNC Symbol;Acc:HGNC:29932]
ENSG00000198932	1.3337	1.37294	0.946307	0.375242	0.956915	-4.59701	GPRASP1	protein_coding	G protein-coupled receptor associated sorting protein 1 [Source:HGNC Symbol;Acc:HGNC:24834]
ENSG00000276547	1.33337	-1.06463	0.54403	0.603167	0.964052	-4.60007	PCDHGB5	protein_coding	protocadherin gamma subfamily B, 5 [Source:HGNC Symbol;Acc:HGNC:8712]
ENSG00000183621	1.33326	2.84436	1.53594	0.168064	0.956915	-4.55287	ZNF438	protein_coding	zinc finger protein 438 [Source:HGNC Symbol;Acc:HGNC:21029]
ENSG00000156017	1.33213	3.71928	0.744612	0.480549	0.960955	-4.62617	CARNMT1	protein_coding	carnosine N-methyltransferase 1 [Source:HGNC Symbol;Acc:HGNC:23435]
ENSG00000108405	1.33066	6.69246	2.40998	0.0464775	0.956915	-4.21061	P2RX1	protein_coding	purinergic receptor P2X 1 [Source:HGNC Symbol;Acc:HGNC:8533]
ENSG00000006534	1.33063	5.65348	2.92994	0.0218119	0.956915	-4.17617	ALDH3B1	protein_coding	aldehyde dehydrogenase 3 family member B1 [Source:HGNC Symbol;Acc:HGNC:410]
ENSG00000115594	1.33045	-0.88931	0.542272	0.604315	0.964052	-4.60036	IL1R1	protein_coding	interleukin 1 receptor type 1 [Source:HGNC Symbol;Acc:HGNC:5993]
ENSG00000185347	1.33	3.77962	1.02971	0.337123	0.956915	-4.59585	TEDC1	protein_coding	tubulin epsilon and delta complex 1 [Source:HGNC Symbol;Acc:HGNC:20127]
ENSG00000171307	1.32924	3.34666	1.07027	0.319714	0.956915	-4.59103	ZDHHC16	protein_coding	zinc finger DHHC-type palmitoyltransferase 16 [Source:HGNC Symbol;Acc:HGNC:20714]
ENSG00000177098	1.32859	-1.37344	0.45446	0.66314	0.973091	-4.60027	SCN4B	protein_coding	sodium voltage-gated channel beta subunit 4 [Source:HGNC Symbol;Acc:HGNC:10592]
ENSG00000183960	1.32855	-2.24551	0.479339	0.646187	0.969358	-4.59906	KCNH8	protein_coding	potassium voltage-gated channel subfamily H member 8 [Source:HGNC Symbol;Acc:HGNC:18864]
ENSG00000106829	1.32816	6.95353	1.81796	0.111535	0.956915	-4.37245	TLE4	protein_coding	TLE family member 4, transcriptional corepressor [Source:HGNC Symbol;Acc:HGNC:11840]
ENSG00000122952	1.32754	1.767	0.443223	0.670866	0.974475	-4.61256	ZWINT	protein_coding	ZW10 interacting kinetochore protein [Source:HGNC Symbol;Acc:HGNC:13195]
ENSG00000137449	1.32715	5.30546	2.04325	0.0799783	0.956915	-4.38049	CPEB2	protein_coding	cytoplasmic polyadenylation element binding protein 2 [Source:HGNC Symbol;Acc:HGNC:21745]
ENSG00000186496	1.32435	-0.877236	0.536361	0.608185	0.964052	-4.60043	ZNF396	protein_coding	zinc finger protein 396 [Source:HGNC Symbol;Acc:HGNC:18824]
ENSG00000179094	1.32343	8.77415	2.38076	0.0485252	0.956915	-4.14772	PER1	protein_coding	period circadian regulator 1 [Source:HGNC Symbol;Acc:HGNC:8845]
ENSG00000178538	1.32317	-0.713508	0.489824	0.63911	0.968847	-4.60111	CA8	protein_coding	carbonic anhydrase 8 [Source:HGNC Symbol;Acc:HGNC:1382]
ENSG00000158691	1.32198	3.94147	1.54372	0.166201	0.956915	-4.52511	ZSCAN12	protein_coding	zinc finger and SCAN domain containing 12 [Source:HGNC Symbol;Acc:HGNC:13172]
ENSG00000166886	1.32192	5.79045	1.09613	0.308993	0.956915	-4.58916	NAB2	protein_coding	NGFI-A binding protein 2 [Source:HGNC Symbol;Acc:HGNC:7627]
ENSG00000157833	1.32169	-1.79423	0.500451	0.631976	0.967822	-4.59942	GAREM2	protein_coding	GRB2 associated regulator of MAPK1 subtype 2 [Source:HGNC Symbol;Acc:HGNC:27172]
ENSG00000132613	1.32051	3.93637	2.10622	0.0728552	0.956915	-4.44595	MTSS2	protein_coding	MTSS I-BAR domain containing 2 [Source:HGNC Symbol;Acc:HGNC:25094]
ENSG00000182871	1.3202	3.39725	0.956057	0.370622	0.956915	-4.60246	COL18A1	protein_coding	collagen type XVIII alpha 1 chain [Source:HGNC Symbol;Acc:HGNC:2195]
ENSG00000118777	1.31943	-0.15116	0.504712	0.629128	0.967665	-4.60212	ABCG2	protein_coding	ATP binding cassette subfamily G member 2 (Junior blood group) [Source:HGNC Symbol;Acc:HGNC:74]
ENSG00000127663	1.31588	5.46305	2.05924	0.0781062	0.956915	-4.36876	KDM4B	protein_coding	lysine demethylase 4B [Source:HGNC Symbol;Acc:HGNC:29136]
ENSG00000178409	1.31453	2.77744	1.1841	0.274698	0.956915	-4.58281	BEND3	protein_coding	BEN domain containing 3 [Source:HGNC Symbol;Acc:HGNC:23040]
[truncated: 10,648 more rows]
